# Supplementary material for: Holistic analysis of urban water systems in the Greater Cincinnati region: (2) resource use profiles by emergy accounting approach
Source: Water Res X. 2018 Nov 22;2:100012. doi: 10.1016/j.wroa.2018.100012 (PMC6415548; doi:10.1016/j.wroa.2018.100012)
Supplement: Arden et al., 2018 SI_Tables Fig. source file — Unit process diagrams, emergy tables, calculation details and data sources. This material is available free of charge via the Internet at http://pubs.acs.org [file mmc2.xlsx]

## Sheet: T-S1. DW Annual Inputs
		Source:	EPA, 2014a. Table 5: Base case DWT LCI model-input and output operational data								Summary of Annual Inputs
		Annual Water Distributed:		123560247	m³	89.4373	106.49
		Year:		2011
		Table S2a.
Unit Process	Category	Item	Description	Value	Unit	UEV (sej/unit)	Emergy (sej/m³)	Dollars ($/m3)	UEV ID		Component	Emergy (sej/m³)	Emergy (sej/yr)	Energy (J/yr)
		Source Water Acquisition									Source Water Acquisition	1.19066e+11	1.47118e+19
Source Water Acquisition	Water	1	River Water	1.19066	m3	100000000000	1.19066e+11		106		Energy for pumping	2.5713e+11	3.17711e+19
		Energy for Pumping									Flocculation	6.13634e+10	7.58207e+18
Energy for Pumping	Energy	2	Purchased Electricity	1.14057e+06	J	220805	2.51844e+11	0.010386	119		Sedimentation	4.28982e+09	5.30051e+17
Energy for Pumping	Energy	3	Electricity from on-site hydroelectric cogeneration	66746.1	J	79194.9	5.28595e+09		7		Lime Addition	4.11103e+10	5.0796e+18
		Flocculation									Filtration	1.16185e+10	1.43558e+18
Flocculation	Material and Chemical Inputs	4	Alum coagulant, 48% aluminum sulfate	0.0193814	kg	2.57883e+12	4.99815e+10	0.00719218	25		Adsorption	3.28188e+10	4.0551e+18
Flocculation	Material and Chemical Inputs	5	Polymer (polyDADMAC, 10%)	0.00212595	kg	4.51271e+12	9.5938e+09	0.000760756	23		GAC Reactivation	9.12578e+10	1.12758e+19
Flocculation	Transport	6	Combination truck transport, alum coagulant	0.0012139	tkm	8.13823e+11	9.879e+08		75		Conditioning	2.05027e+11	2.53331e+19
Flocculation	Transport	7	Combination truck transport polymer (polyDADMAC)	0.000983295	tkm	8.13823e+11	8.00228e+08		75		Primary Disinfection	3.5854e+10	4.43012e+18
		Sedimentation									Flouridation	2.3806e+10	2.94148e+18
Sedimentation	Material and Chemical Inputs	8	Ferric sulfate	0.00139188	kg	2.57883e+12	3.58942e+09	0.000121397	25		Distribution	4.93693e+11	6.10008e+19
Sedimentation	Transport	9	Combination truck transport, ferric sulfate	0.000860628	tkm	8.13823e+11	7.00399e+08		75		Labor	2.91099e+10	3.59682e+18
		Lime Addition									Maintenance	6.38938e+09	7.89474e+17
Lime Addition	Material and Chemical Inputs	10	Quicklime at plant	0.00321276	kg	1.27646e+13	4.10095e+10	0.000436909	155		Total	1.41253e+12	1.74533e+20
Lime Addition	Transport	11	Combination truck transport, lime	0.00012383	tkm	8.13823e+11	1.00776e+08		75
		Filtration									Water	1.19066e+11	1.47118e+19
Filtration	Material and Chemical Inputs	12	Sand	0.0081606	kg	1.42373e+12	1.16185e+10	0.000242795	36		Energy	8.40427e+11	1.03843e+20
		Adsorption									Material and Chemical Inputs	4.1235e+11	5.095e+19
Adsorption	Material and Chemical Inputs	13	GAC from bituminous coal	0.00297442	kg	1.08559e+13	3.22901e+10	0.0086674	26		Transport	5.19191e+09	6.41513e+17
Adsorption	Transport	14	Combination truck transport GAC	0.000649651	tkm	8.13823e+11	5.28701e+08		75		Labor	2.91099e+10	3.59682e+18
		GAC Reactivation									Maintenance	6.38938e+09	7.89474e+17
GAC Reactivation	Energy	15	Natural gas	0.017	m3	5.36811e+12	9.12578e+10	0.00359337	10		Total	1.41253e+12	1.74533e+20
		Conditioning
Conditioning	Material and Chemical Inputs	16	Sodium hydroxide, 50%	0.0265029	kg	7.33477e+12	1.94393e+11	0.00517764	29		Non-Energy Annual Inputs	4.51387e+11	5.57735e+19
Conditioning	Material and Chemical Inputs	17	Sodium hexametaphosphate, 30%	0.00243102	kg	4.29817e+12	1.04489e+10	0.00209359	28		Energy Annual Inputs	3.48388e+11	4.30469e+19
Conditioning	Transport	18	Combination truck transport, sodium hydroxide	2.70688e-05	tkm	8.13823e+11	2.20292e+07		75		Distribution Non-Energy Inputs	1.65418e+09	2.04391e+17
Conditioning	Transport	19	Barge transport, sodium hydroxide	0.000595881	tkm	9.24356e+10	5.50806e+07		73		Distribution Energy Inputs	4.92039e+11	6.07964e+19
Conditioning	Transport	20	Combination truck transport sodium hexametaphosphate	0.000132741	tkm	8.13823e+11	1.08028e+08		75		Plant Infrastructure	8.24918e+10	1.01927e+19
		Primary Disinfection, Gaseous Chlorine									Distribution Infrastructure	4.03031e+11	4.97986e+19
Primary Disinfection	Material and Chemical Inputs	21	Gaseous chlorine	0.00209735	kg	1.69762e+13	3.56051e+10	0.000954393	27		Total	1.41253e+12	1.74533e+20
Primary Disinfection	Transport	22	Combination truck transport, gaseous chlorine	0.000125453	tkm	8.13823e+11	1.02097e+08		75
Primary Disinfection	Transport	23	Rail transport, gaseous chlorine	0.000730582	tkm	2.00864e+11	1.46747e+08		76		Water Acquisition and Treatment	7.99775e+11	9.88204e+19	1.85672e+06
		Flouridation									Water Distribution	8.24918e+10	1.01927e+19	2.22838e+06
Flouridation	Material and Chemical Inputs	24	Hydrofluorosilicic acid, 24%	0.00506224	kg	4.38307e+12	2.21882e+10	0.00295235	30		Total	8.82266e+11	1.09013e+20	4.0851e+06
Flouridation	Transport	25	Combination truck trasnport, hydrofluorosilicic acid	0.000121947	tkm	8.13823e+11	9.92435e+07		75
Flouridation	Transport	26	Rail transport, hydrofluorosilicic acid	0.00756058	tkm	2.00864e+11	1.51865e+09		76
		Distribution
Distribution	Material and Chemical Inputs	27	Sodium hypochlorite, 15%	0.000495737	kg	3.29237e+12	1.63215e+09	8.8183e-05	31
Distribution	Transport	28	Combination truck transport, sodium hypochlorite	2.70688e-05	tkm	8.13823e+11	2.20292e+07		75
Distribution	Energy	29	Purchased electricity	2.22838e+06	J	220805	4.92039e+11	0.0202112	119
		Labor and Maintenance
Labor	Labor	30	Facility-Wide Labor, 49 workers	0.014749	$	1.97368e+12	2.91099e+10	0.0147489	85
Maintenance	Maintenance	31	Facility-Wide Maintenance	0.00323729	$	1.97368e+12	6.38938e+09	0.00323888	85
		Total (with labor and service):					1.41253e+12	0.0808659
		Total (without labor and service):					1.37703e+12
		Total (with labor and service, without source water):					1.29347e+12

## Sheet: T-S2. DW Plant Infr
		Source:	EPA, 2014a. Table 5: Base case DWT LCI model-input and output operational data							Summary of Plant Infrastructure							Plant Piping Tables
		Annual Water Distributed:		123560247	m³
		Note:	Values provided are unit per cubic meter water distributed, annualized to infrastructure component lifetime
Unit Process	Category	Item	Description	Value	Unit	UEV (sej/unit)	Emergy (sej/m³)	UEV ID		Component	Emergy (sej/m³)						Source:	EPA, 2014a
		Source Water Acquisition								Source Water Acquisition	4.29798e+10
Source Water Acquisition	Earthwork	1	Earthwork	2.83815e-05	m³	9.46004e+11	2.6849e+07	39		Flocculation	6.71158e+09
Source Water Acquisition	Material and Chemical Inputs	2	Reinforcing Steel	5.11751e-05	kg	1.42549e+13	7.29494e+08	55		Sedimentation	1.13964e+09								Pipe Type - (m/(m³yr))			Total Length (m)	Earthworks (m3)
Source Water Acquisition	Material and Chemical Inputs	3	6.5' Concrete Piping	0.000214632	kg	1.37208e+12	2.94492e+08	44		Lime Addition	2.19655e+09						Life Cycle Stage	Diameter	Gray Iron Pipe (m)	Ductile Iron Pipe (m)	Concrete Pipe (m)
Source Water Acquisition	Material and Chemical Inputs	4	Concrete	0.0014328	kg	1.37208e+12	1.96591e+09	44		Filtration	4.65264e+09						Source Water Acquisition	7'	0	0	9.76855e-08	9.76855e-08	1.02097e-06
Source Water Acquisition	Material and Chemical Inputs	5	Bricks	0.00187429	kg	2.82203e+12	5.28931e+09	49		Adsorption	1.2577e+10							36"	2.68846e-09	1.62816e-09	2.42041e-10	4.55866e-09	1.79993e-08
Source Water Acquisition	Material and Chemical Inputs	6	Limestone	0.00486484	kg	7.12743e+12	3.46738e+10	42		Conditioning	3.72366e+09							50"	3.76385e-08	2.27942e-08	3.38857e-09	6.38212e-08	3.53445e-07
		Flocculation								Primary Disinfection	2.38134e+08							54"	1.92033e-09	1.16297e-09	1.72886e-10	3.25618e-09	1.96631e-08
Flocculation	Earthwork	7	Earthwork	7.4252e-06	m³	9.46004e+11	7.02427e+06	39		Flouridation	2.14219e+09							72"	1.1522e-09	6.97781e-10	1.03732e-10	1.95371e-09	1.66985e-08
Flocculation	Material and Chemical Inputs	8	Reinforcing Steel	0.000114536	kg	1.42549e+13	1.63269e+09	55		Piping	6.1305e+09						Flocculation	60"	6.52912e-09	3.95409e-09	5.87814e-10	1.1071e-08	7.55971e-08
Flocculation	Material and Chemical Inputs	9	6.5' Concrete Piping	0.00048048	kg	1.37208e+12	6.59256e+08	44			8.24918e+10							72"	7.41247e-08	4.48906e-08	6.67342e-09	1.25689e-07	1.07427e-06
Flocculation	Material and Chemical Inputs	10	Concrete	0.003216	kg	1.37208e+12	4.4126e+09	44									Sedimentation	36"	2.3044e-09	1.39556e-09	2.07464e-10	3.90742e-09	1.5428e-08
		Sedimentation																54"	2.68846e-09	1.62816e-09	2.42041e-10	4.55866e-09	2.75284e-08
Sedimentation	Earthwork	11	Earthwork	0.000101191	m³	9.46004e+11	9.57273e+07	39										60"	7.29726e-08	4.41928e-08	6.56968e-09	1.23735e-07	8.44909e-07
Sedimentation	Material and Chemical Inputs	12	Bricks	0.000369915	kg	2.82203e+12	1.04391e+09	49										72"	1.84352e-08	1.11645e-08	1.65971e-09	3.12594e-08	2.67176e-07
		Lime Addition															Lime Addition	60"	3.68703e-08	2.2329e-08	3.31942e-09	6.25187e-08	4.26901e-07
Lime Addition	Earthwork	13	Earthwork	7.32204e-06	m³	9.46004e+11	6.92669e+06	39									Filtration	36"	1.22901e-08	7.443e-09	1.10647e-09	2.08396e-08	6.96982e-08
Lime Addition	Material and Chemical Inputs	14	Reinforcing Steel	1.4317e-05	kg	1.42549e+13	2.04087e+08	55									Adsorption	36"	6.91319e-09	4.18669e-09	6.22391e-10	1.17223e-08	4.62839e-08
Lime Addition	Material and Chemical Inputs	15	6.5' Concrete Piping	5.9904e-05	kg	1.37208e+12	8.2193e+07	44									Conditioning	36"	3.07253e-09	1.86075e-09	2.76618e-10	5.2099e-09	2.05706e-08
Lime Addition	Material and Chemical Inputs	16	Concrete	0.0013872	kg	1.37208e+12	1.90335e+09	44									Fluoridation	36"	1.53626e-08	9.30375e-09	1.38309e-09	2.60495e-08	1.02853e-07
		Filtration																			Total:	5.97836e-07	4.39999e-06
Filtration	Earthwork	17	Earthwork	5.15639e-06	m³	9.46004e+11	4.87797e+06	39
Filtration	Material and Chemical Inputs	18	Reinforcing Steel	7.95388e-05	kg	1.42549e+13	1.13381e+09	55											1m	=	39.36	in
Filtration	Material and Chemical Inputs	19	6.5' Concrete Piping	0.00033384	kg	1.37208e+12	4.58055e+08	44									Pipe Size/Diameter (in)	Diameter (m)	Pipe Type - wall thickness (m)
Filtration	Material and Chemical Inputs	20	Concrete	0.0022272	kg	1.37208e+12	3.05589e+09	44
		Adsorption																	Gray Iron Pipe (m)	Ductile Iron Pipe (m)	Concrete Pipe (m)		Pipe Type	Source
Adsorption	Earthwork	21	Earthwork	1.39223e-05	m³	9.46004e+11	1.31705e+07	39									84	2.13415	0.0228659	0.0228659	0.457317		Gray Iron	ANSI/AWWA C151/A21.51-02 Ductile Iron Pipe, Centrifigually Cast, For Water - assume anything less than 3 inches is .25 in thick
Adsorption	Material and Chemical Inputs	22	Reinforcing Steel	0.000214755	kg	1.42549e+13	3.0613e+09	55									36	0.914634	0.0119411	0.0119411	0.2		Ductile Iron	ANSI/AWWA C151/A21.51-02 Ductile Iron Pipe, Centrifigually Cast, For Water - assume anything less than 3 inches is .25 in thick
Adsorption	Material and Chemical Inputs	23	6.5' Concrete Piping	0.00090168	kg	1.37208e+12	1.23718e+09	44									50	1.27033	0.0152439	0.0152439	0.2		Concrete	AWWA C302-11 Reinforced Concrete Pressure Pipe, Noncylinder Type
Adsorption	Material and Chemical Inputs	24	Concrete	0.006024	kg	1.37208e+12	8.2654e+09	44									54	1.37195	0.0165142	0.0165142	0.2
		Conditioning															72	1.82927	0.0200711	0.0200711	0.2		Pipe Size	Thickness (in)
Conditioning	Earthwork	25	Earthwork	4.12511e-06	m³	9.46004e+11	3.90237e+06	39									60	1.52439	0.0172764	0.0172764	0.2		36	0.47
Conditioning	Material and Chemical Inputs	26	Reinforcing Steel	6.36311e-05	kg	1.42549e+13	9.07052e+08	55									72	1.82927	0.0200711	0.0200711	0.2		42	0.52
Conditioning	Material and Chemical Inputs	27	6.5' Concrete Piping	0.00026676	kg	1.37208e+12	3.66016e+08	44									36	0.914634	0.0119411	0.0119411	0.2		48	0.58
Conditioning	Material and Chemical Inputs	28	Concrete	0.0017832	kg	1.37208e+12	2.44669e+09	44									54	1.37195	0.0165142	0.0165142	0.2		54	0.65
		Primary Disinfection															60	1.52439	0.0172764	0.0172764	0.2		60	0.68
Primary Disinfection	Earthwork	29	Earthwork	2.64007e-07	m³	9.46004e+11	249752	39									72	1.82927	0.0200711	0.0200711	0.2		64	0.72
Primary Disinfection	Material and Chemical Inputs	30	Reinforcing Steel	4.07239e-06	kg	1.42549e+13	5.80513e+07	55									60	1.52439	0.0172764	0.0172764	0.2
Primary Disinfection	Material and Chemical Inputs	31	6.5' Concrete Piping	1.70664e-05	kg	1.37208e+12	2.34164e+07	44									36	0.914634	0.0119411	0.0119411	0.2		72	0.7947
Primary Disinfection	Material and Chemical Inputs	32	Concrete	0.000114	kg	1.37208e+12	1.56417e+08	44									36	0.914634	0.0119411	0.0119411	0.2		84	0.9027
		Flouridation															36	0.914634	0.0119411	0.0119411	0.2		50	0.5967
Flouridation	Earthwork	33	Earthwork	1.22919e-05	m³	9.46004e+11	1.16282e+07	39									36	0.914634	0.0119411	0.0119411	0.2
Flouridation	Material and Chemical Inputs	34	Concrete	0.0015528	kg	1.37208e+12	2.13056e+09	44
		Piping																Diameter (m)	Pipe Type - cross-sectional area (m²)
Piping	Earthwork	35	Earthwork	4.4e-06	m³	9.46004e+11	4.16242e+06	39
Piping	Material and Chemical Inputs	36	Gray Iron Pipe	0.000176054	kg	1.71058e+13	3.01155e+09	52											Gray Iron Pipe	Ductile Iron Pipe	Concrete Pipe
Piping	Material and Chemical Inputs	37	Ductile Iron Pipe	0.00010662	kg	1.71058e+13	1.82382e+09	52										2.13415	0.154949	0.154949	3.72317
Piping	Material and Chemical Inputs	38	Concrete Pipe	0.000940887	kg	1.37208e+12	1.29097e+09	44										0.914634	0.0347595	0.0347595	0.700345
		Total:					8.24918e+10											1.27033	0.0615661	0.0615661	0.923833
						Total (sej/yr):	1.01927e+19											1.37195	0.0720349	0.0720349	0.987686
																		1.82927	0.116611	0.116611	1.27503
																		1.52439	0.0836747	0.0836747	1.08347
																		1.82927	0.116611	0.116611	1.27503
																		0.914634	0.0347595	0.0347595	0.700345
																		1.37195	0.0720349	0.0720349	0.987686
																		1.52439	0.0836747	0.0836747	1.08347
																		1.82927	0.116611	0.116611	1.27503
																		1.52439	0.0836747	0.0836747	1.08347
																		0.914634	0.0347595	0.0347595	0.700345
																		0.914634	0.0347595	0.0347595	0.700345
																		0.914634	0.0347595	0.0347595	0.700345
																		0.914634	0.0347595	0.0347595	0.700345
																		Diameter (m)	Pipe Type - volume material per volume of water per year (m³/(m³yr))
																			Gray Iron Pipe	Ductile Iron Pipe	Concrete Pipe
																		2.13415	0	0	3.63699e-07
																		0.914634	9.34496e-11	5.65938e-11	1.69512e-10
																		1.27033	2.31725e-09	1.40335e-09	3.13047e-09
																		1.37195	1.38331e-10	8.37743e-11	1.70757e-10
																		1.82927	1.34359e-10	8.13687e-11	1.32261e-10
																		1.52439	5.46322e-10	3.30857e-10	6.36876e-10
																		1.82927	8.64374e-09	5.23472e-09	8.50878e-09
																		0.914634	8.00996e-11	4.8509e-11	1.45296e-10
																		1.37195	1.93663e-10	1.17284e-10	2.3906e-10
																		1.52439	6.10596e-09	3.69782e-09	7.11803e-09
																		1.82927	2.14974e-09	1.3019e-09	2.11617e-09
																		1.52439	3.08511e-09	1.86837e-09	3.59648e-09
																		0.914634	4.27198e-10	2.58715e-10	7.74913e-10
																		0.914634	2.40299e-10	1.45527e-10	4.35889e-10
																		0.914634	1.068e-10	6.46787e-11	1.93728e-10
																		0.914634	5.33998e-10	3.23393e-10	9.68641e-10
																		Total	2.47963e-08	1.50169e-08	3.92036e-07
																			Pipe Type - density (kg/m³)
																			Gray Iron Pipe	Ductile Iron Pipe	Concrete Pipe
																			7100	7100	2400
																			source: ductile.ort

## Sheet: T-S3. DW Dist Infr
		Source:	EPA, 2014a. Table 5: Base case DWT LCI model-input and output operational data							Summary of Distribution Infrastructure							Pipe Tables
		Annual Water Distributed:		123560247	m³
		Note:	Values provided are unit per cubic meter water distributed, annualized to infrastructure component lifetime				2.46102e+06
Unit Process	Category	Item	Description	Value	Unit	UEV (sej/unit)	Emergy (sej/m³)	UEV ID		Component	Emergy (sej/m³)
		Piping								Piping	3.53296e+11						Source:	EPA, 2014		GCWW_DWT_Infrastructure.Sept2014
Piping	Material and Chemical Inputs	1	Gray Iron	0.012405	kg	1.71058e+13	2.12198e+11	52		Water Storage Tanks and Reservoirs	1.34604e+09
Piping	Material and Chemical Inputs	2	Ductile Iron	0.00751258	kg	1.71058e+13	1.28509e+11	52		Motors, Pumps and Valves	4.83897e+10
Piping	Material and Chemical Inputs	3	Concrete	0.00290161	kg	1.37208e+12	3.98124e+09	44									Nominal Pipe Size (inches)	OD (in)	Copper OD (in)	Meters (m/(m³yr))									Nominal Pipe Size (inches)	Meters (m/(m³yr))
Piping	Material and Chemical Inputs	4	Steel	0.00010796	kg	1.88136e+13	2.03111e+09	53			Emergy (sej/yr)									Gray Iron	Ductile Iron	Concrete	Steel	Copper	PVC	HDPE	Transite			Gray Iron	Ductile Iron	Concrete	Steel	Copper	PVC	HDPE	Transite
Piping	Material and Chemical Inputs	5	Copper	3.85262e-05	kg	1.52916e+14	5.89127e+09	50		Piping	4.36533e+19						0.75	1.05	0.875	2.30273e-09	1.39455e-09	2.07314e-10	1.81258e-11	4.78319e-12	1.25874e-12	5.41256e-12	1.27132e-11		0.75	5.63797e-06	3.4144e-06	5.07583e-07	4.43789e-08	1.17111e-08	3.08187e-09	1.3252e-08	3.11268e-08			0.75	9.6635e-06	Gray Iron	0.583429
Piping	Material and Chemical Inputs	6	PVC	3.2553e-06	kg	8.38445e+13	2.72939e+08	66		Water Storage Tanks and Reservoirs	1.66317e+17						1	1.315	1.125	6.76427e-09	4.0965e-09	6.08984e-10	5.32445e-11	1.40506e-11	3.69754e-12	1.58994e-11	3.73451e-11		1	1.65615e-05	1.00298e-05	1.49103e-06	1.30363e-07	3.44013e-08	9.05298e-09	3.89278e-08	9.14351e-08			1	2.83865e-05	Ductile Iron	0.35333
Piping	Material and Chemical Inputs	7	HDPE	1.3146e-05	kg	5.3676e+12	7.05623e+07	125		Motors, Pumps and Valves	5.97905e+18						1.5	1.9	1.625	1.05782e-08	6.40623e-09	9.52347e-10	8.32653e-11	2.19728e-11	5.78232e-12	2.4864e-11	5.84014e-11		1.5	2.58994e-05	1.56849e-05	2.33171e-06	2.03865e-07	5.37978e-08	1.41573e-08	6.08765e-08	1.42989e-07			1.5	4.43917e-05	Concrete	0.0525258
Piping	Material and Chemical Inputs	8	Transite	0.000129746	kg	2.63136e+12	3.41408e+08	51									2	2.375	2.125	2.90187e-07	1.7574e-07	2.61254e-08	2.28419e-09	6.02772e-10	1.58624e-10	6.82084e-10	1.60211e-09		2	0.000710489	0.000430278	6.3965e-05	5.59257e-06	1.47582e-06	3.88373e-07	1.67e-06	3.92257e-06			2	0.00121778	Steel	0.00459242
		Water Storage Tanks and Reservoirs									Emergy (sej/km/yr)						3	3.5	3.125	1.87816e-08	1.13743e-08	1.6909e-09	1.47838e-10	3.90129e-11	1.02666e-11	4.41462e-11	1.03692e-10		3	4.59847e-05	2.78487e-05	4.13998e-06	3.61965e-07	9.55186e-08	2.51365e-08	1.08087e-07	2.53878e-07			3	7.88179e-05	Copper	0.00121189
Water Storage Tanks and Reservoirs	Material and Chemical Inputs	9	Concrete	7.69066e-05	kg	1.37208e+12	1.05522e+08	44		Piping	8652782410825674						4	4.5	4.125	1.51782e-06	9.19202e-07	1.36648e-07	1.19474e-08	3.15278e-09	8.2968e-10	3.56762e-09	8.37976e-09		4	0.00371619	0.00225056	0.000334567	2.92518e-05	7.71922e-06	2.03137e-06	8.73491e-06	2.05169e-05			4	0.00636957	PVC	0.000318918
Water Storage Tanks and Reservoirs	Material and Chemical Inputs	10	Steel	6.44894e-05	kg	1.88136e+13	1.21327e+09	53		Water Storage Tanks and Reservoirs	3.29666e+13						6	6.625	6.125	7.51739e-05	4.5526e-05	6.76787e-06	5.91726e-07	1.5615e-07	4.10921e-08	1.76696e-07	4.1503e-07		6	0.184055	0.111465	0.0165703	0.00144877	0.000382315	0.000100609	0.00043262	0.00101615			6	0.31547	HDPE	0.00137135
Water Storage Tanks and Reservoirs	Earthwork	11	Earthwork	2.87949e-05	m³	9.46004e+11	2.72401e+07	39		Motors, Pumps and Valves	1.18514e+15						8	8.625	8.125	9.28151e-05	5.62096e-05	8.3561e-06	7.30588e-07	1.92794e-07	5.07353e-08	2.18162e-07	5.12426e-07		8	0.227247	0.137623	0.0204589	0.00178876	0.000472033	0.000124219	0.000534143	0.00125462			8	0.389502	Transite	0.00322107
		Motors, Pumps and Valves															10	10.75	10.125	4.0505e-06	2.45302e-06	3.64665e-07	3.18833e-08	8.41364e-09	2.21412e-09	9.5207e-09	2.23626e-08		10	0.00991718	0.00600593	0.000892839	7.80624e-05	2.05998e-05	5.421e-06	2.33103e-05	5.47521e-05			10	0.0169981
Motors, Pumps and Valves	Material and Chemical Inputs	12	Steel	0.0021088	kg	1.88136e+13	3.9674e+10	53									12	12.75	12.125	3.21132e-05	1.9448e-05	2.89113e-06	2.52777e-07	6.6705e-08	1.75539e-08	7.54819e-08	1.77295e-07		12	0.0786253	0.0476162	0.0070786	0.000618894	0.000163319	4.29788e-05	0.000184809	0.000434085			12	0.134764
Motors, Pumps and Valves	Material and Chemical Inputs	13	Electrical Steel	4.05545e-05	kg	1.27127e+14	5.15559e+09	56									16	16	16	3.85304e-06	2.33344e-06	3.46888e-07	3.0329e-08	8.00348e-09	2.10618e-09	9.05657e-09	2.12724e-08		16	0.00943373	0.00571314	0.000849314	7.42569e-05	1.95956e-05	5.15673e-06	2.21739e-05	5.2083e-05			16	0.0161695
Motors, Pumps and Valves	Material and Chemical Inputs	14	Stainless 18/8 coil	4.47538e-06	kg	1.30886e+14	5.85763e+08	58									20	20	20	8.10111e-06	4.9061e-06	7.29339e-07	6.37673e-08	1.68275e-08	4.42829e-09	1.90416e-08	4.47257e-08		20	0.0198346	0.012012	0.0017857	0.000156127	4.12001e-05	1.08421e-05	4.66212e-05	0.000109506			20	0.0339966
Motors, Pumps and Valves	Material and Chemical Inputs	15	Cast Iron	9.90962e-05	kg	1.71058e+13	1.69512e+09	52									24	24	24	4.70718e-06	2.85071e-06	4.23786e-07	3.70523e-08	9.77769e-09	2.57308e-09	1.10642e-08	2.59881e-08		24	0.011525	0.00697963	0.00103759	9.07182e-05	2.39395e-05	6.29987e-06	2.70895e-05	6.36287e-05			24	0.0197539
Motors, Pumps and Valves	Material and Chemical Inputs	16	Aluminum	2.38345e-06	kg	8.18644e+13	1.9512e+08	59									30	30	30	9.9632e-07	6.03379e-07	8.96982e-08	7.84246e-09	2.06954e-09	5.44615e-10	2.34185e-09	5.50062e-09		30	0.00243937	0.0014773	0.000219615	1.92014e-05	5.06702e-06	1.33343e-06	5.73374e-06	1.34676e-05			30	0.00418109
Motors, Pumps and Valves	Material and Chemical Inputs	17	Copper	7.08947e-06	kg	1.52916e+14	1.08409e+09	50									35	35	35	3.97676e-06	2.40836e-06	3.58026e-07	3.13028e-08	8.26046e-09	2.1738e-09	9.34736e-09	2.19554e-08		35	0.00973663	0.00589658	0.000876584	7.66412e-05	2.02248e-05	5.32231e-06	2.28859e-05	5.37553e-05			35	0.0166886
		Total:					4.03031e+11										36	36	36	4.55067e-06	2.75592e-06	4.09695e-07	3.58203e-08	9.45258e-09	2.48752e-09	1.06963e-08	2.5124e-08		36	0.0111418	0.00674756	0.00100309	8.77018e-05	2.31435e-05	6.0904e-06	2.61887e-05	6.15131e-05			36	0.0190971
						Total (sej/yr):	4.97986e+19										42	42	42	9.26388e-07	5.61029e-07	8.34023e-08	7.29201e-09	1.92428e-09	5.06389e-10	2.17747e-09	5.11453e-09		42	0.00226815	0.00137361	0.000204201	1.78536e-05	4.71137e-06	1.23983e-06	5.33129e-06	1.25223e-05			42	0.00388763
																	44	44	44	2.95214e-06	1.78784e-06	2.6578e-07	2.32376e-08	6.13215e-09	1.61372e-09	6.93901e-09	1.62986e-08		44	0.00722798	0.00437732	0.000650731	5.68945e-05	1.50138e-05	3.95101e-06	1.69893e-05	3.99052e-05			44	0.0123888
																	46	46	46	3.57441e-07	2.16469e-07	3.21803e-08	2.81358e-09	7.42471e-10	1.95387e-10	8.40165e-10	1.97341e-09		46	0.000875153	0.00053	7.87896e-05	6.88871e-06	1.81785e-06	4.78383e-07	2.05705e-06	4.83166e-06			46	0.00150002
																	48	48	48	1.292e-06	7.82449e-07	1.16319e-07	1.01699e-08	2.68373e-09	7.06245e-10	3.03685e-09	7.13307e-09		48	0.00316332	0.00191573	0.000284792	2.48999e-05	6.5708e-06	1.72916e-06	7.43538e-06	1.74645e-05			48	0.00542195
																	54	54	54	2.73334e-07	1.65533e-07	2.46081e-08	2.15153e-09	5.67765e-10	1.49412e-10	6.42471e-10	1.50906e-09		54	0.000669227	0.000405289	6.02501e-05	5.26777e-06	1.39011e-06	3.65818e-07	1.57302e-06	3.69476e-06			54	0.00114706
																	60	60	60	3.06076e-07	1.85362e-07	2.75559e-08	2.40926e-09	6.35776e-10	1.6731e-10	7.19431e-10	1.68983e-09		60	0.000749391	0.000453838	6.74673e-05	5.89878e-06	1.55662e-06	4.09638e-07	1.76144e-06	4.13734e-06			60	0.00128446
																	Total			0.000238292	0.000144311	2.14533e-05	1.8757e-06	4.94975e-07	1.30257e-07	5.60104e-07	1.31559e-06		Total	0.583429	0.35333	0.0525258	0.00459242	0.00121189	0.000318918	0.00137135	0.00322107
																				1m	=	39.36	in
																			Water Main Size (inches)	Wall Thickness (m)										y = 0.000543x + 0.000673									pvc
																				Gray Iron1	Ductile Iron1	Concrete2	Steel3	Copper4,5	PVC6,7	HDPE8	Transite9												pipe size (in)	thickness (mm)
																			0.75	0.00635163	0.00635163	0.05	0.00635163	0.00114329	0.00488	0.00297	0.05		Gray Iron	1	ANSI/AWWA C151/A21.51-02 Ductile Iron Pipe, Centrifigually Cast, For Water - assume anything less than 3 inches is .25 in thick.								0.75	0.00488
																			1	0.00635163	0.00635163	0.05	0.00635163	0.00127033	0.00488	0.00371	0.05		Ductile Iron	1	ANSI/AWWA C151/A21.51-02 Ductile Iron Pipe, Centrifigually Cast, For Water - assume anything less than 3 inches is .25 in thick.								1	0.00488
																			1.5	0.00635163	0.00635163	0.05	0.00635163	0.00152439	0.00488	0.00536	0.05		Concrete	2	AWWA C302-11 Reinforced Concrete Pressure Pipe, Noncylinder Type.								1.5	0.00488
																			2	0.00635163	0.00635163	0.05	0.00635163	0.00177846	0.00488	0.00671	0.05		Steel	3	ANSI/AWWA C151/A21.51-02 Ductile Iron Pipe, Centrifigually Cast, For Water - assume anything less than 3 inches is .25 in thick.								2	0.00488
																			3	0.00635163	0.00635163	0.05	0.00635163	0.00228659	0.00488	0.00808	0.05		Copper	5	16" and larger derived from linear regression of smaller Size/Thickness relationships.								2.5	0.00488
																			4	0.00635163	0.00635163	0.05	0.00635163	0.00279472	0.00678	0.00846	0.05		PVC	6	AWWA C900-07 Polyvinyl Chloride (PVC) Pressure Pipe and Fabricated Fittings, 4 In. Through 12 In., for Water Transmission and Distribution.								3	0.00488
																			6	0.00635163	0.00635163	0.05	0.00635163	0.00355691	0.00973	0.01247	0.05		PVC	7	AWWA C905-10 Polyvinyl Chloride (PVC) Pressure Pipe and Fabricated Fittings, 14 In. Through 48 In., for Water Transmission and Distribution.								4	0.00678
																			8	0.00635163	0.00635163	0.05	0.00635163	0.0050813	0.01278	0.01623	0.05		HDPE	8	ASTM F2619, assume middle DR rating.								6	0.00973
																			10	0.00660569	0.00660569	0.05	0.00660569	0.00635163	0.01567	0.02022	0.05		Transite	9	ASTM C296.								8	0.01278
																			12	0.00711382	0.00711382	0.051	0.00711382	0.00711382	0.01862	0.02398	0.051		Copper	4	ASTM B88, assume type L.								10	0.01567
																			16	0.00813008	0.00813008	0.054	0.00813008	0.009361	0.01562	0.0301	0.054												12	0.01862
																			20	0.00914634	0.00914634	0.06	0.00914634	0.011533	0.01953	0.03762	0.06												16	0.01562
																			24	0.0101626	0.0101626	0.064	0.0101626	0.013705	0.02344	0.04516	0.064												20	0.01953
																			30	0.0106707	0.0106707	0.07	0.0106707	0.016963	0.02931	0.05644	0.07												24	0.02344
																			35	0.0119411	0.0119411	0.076	0.0119411	0.019678	0.03518	0.0538	0.076												30	0.02931
																			36	0.0119411	0.0119411	0.076	0.0119411	0.020221	0.03518	0.0538	0.076												35	0.03518
																			42	0.0132114	0.0132114	0.089	0.0132114	0.023479	0.04251	0.0508	0.089												36	0.03518
																			44	0.0137195	0.0137195	0.0933333	0.0137195	0.024565	0.04451	0.05322	0.0933333
																			46	0.0142276	0.0142276	0.0976667	0.0142276	0.025651	0.04651	0.05564	0.0976667
																			48	0.0147358	0.0147358	0.102	0.0147358	0.026737	0.04851	0.05806	0.102
																			54	0.0165142	0.0165142	0.114	0.0165142	0.029995	0.05451	0.0653	0.114
																			60	0.0172764	0.0172764	0.127	0.0172764	0.033253	0.06051	0.06155	0.127
																			72	0.02	0.02	0.2	--	--	--	--	0.2
																	Nominal Pipe Size (m)	OD (m)	Copper OD (m)	Cross-sectional area (m²)									Nominal Pipe Size (inches)	Functional Area/Cross-sectional Area (m²/m²)									Nominal Pipe Size (inches)	Functional Area/Emergy (m²/sej)									Nominal Pipe Size (inches)
																				Gray Iron	Ductile Iron	Concrete	Steel	Copper	PVC	HDPE	Transite			Gray Iron	Ductile Iron	Concrete	Steel	Copper	PVC	HDPE	Transite			Gray Iron	Ductile Iron	Concrete	Steel	Copper	PVC	HDPE	Transite
																	0.0190549	0.0266768	0.0222307	0.000506967	0.000506967	0.0108471	0.000506967	7.2547e-05	0.000366945	0.000205504	0.0108471		0.75	0.5625	0.5625	0.0262898	0.5625	3.93082	0.777144	1.38766	0.0262898		0.75	4.63148e-18	4.63148e-18	7.98358e-18	3.80875e-18	2.87537e-18	6.62062e-18	2.72131e-16	5.70914e-18		0.75
																	0.0254065	0.0334096	0.0285823	0.000633709	0.000633709	0.0118448	0.000633709	0.000106463	0.000464322	0.000339362	0.0118448		1	0.8	0.8	0.0428007	0.8	4.7619	1.09184	1.49388	0.0428007		1	6.587e-18	6.587e-18	1.29975e-17	5.41688e-18	3.4833e-18	9.30161e-18	2.92963e-16	9.29466e-18		1
																	0.0381098	0.0482724	0.0412856	0.000887192	0.000887192	0.0138402	0.000887192	0.000189808	0.000659075	0.000731984	0.0138402		1.5	1.28571	1.28571	0.0824173	1.28571	6.00962	1.73072	1.55833	0.0824173		1.5	1.05862e-17	1.05862e-17	2.50281e-17	8.7057e-18	4.39599e-18	1.47443e-17	3.05602e-16	1.78978e-17		1.5
																	0.050813	0.0603404	0.0539888	0.00114068	0.00114068	0.0158357	0.00114068	0.000293838	0.000853828	0.00121259	0.0158357		2	1.77778	1.77778	0.128057	1.77778	6.90131	2.37503	1.67234	0.128057		2	1.46378e-17	1.46378e-17	3.88878e-17	1.20375e-17	5.04826e-18	2.02333e-17	3.27961e-16	2.7809e-17		2
																	0.0762195	0.0889228	0.0793953	0.00164764	0.00164764	0.0198265	0.00164764	0.00056395	0.00124333	0.00213986	0.0198265		3	2.76923	2.76923	0.230131	2.76923	8.09061	3.66973	2.13224	0.230131		3	2.28011e-17	2.28011e-17	6.98853e-17	1.87507e-17	5.91823e-18	3.12631e-17	4.1815e-16	4.99756e-17		3
																	0.101626	0.114329	0.104802	0.00215461	0.00215461	0.0238174	0.00215461	0.000916799	0.00230905	0.00292585	0.0238174		4	3.76471	3.76471	0.34057	3.76471	8.8476	3.51291	2.77235	0.34057		4	3.09976e-17	3.09976e-17	1.03423e-16	2.54912e-17	6.47196e-18	2.99271e-17	5.4368e-16	7.39586e-17		4
																	0.152439	0.168318	0.155615	0.00316854	0.00316854	0.031799	0.00316854	0.00174316	0.00495713	0.00646042	0.031799		6	5.76	5.76	0.573942	5.76	10.47	3.68173	2.82502	0.573942		6	4.74264e-17	4.74264e-17	1.74292e-16	3.90015e-17	7.65872e-18	3.13653e-17	5.5401e-16	1.24638e-16		6
																	0.203252	0.219131	0.206428	0.00418248	0.00418248	0.0397807	0.00418248	0.0033257	0.00867359	0.011191	0.0397807		8	7.75758	7.75758	0.815618	7.75758	9.7561	3.74077	2.89929	0.815618		8	6.38739e-17	6.38739e-17	2.47683e-16	5.25273e-17	7.13652e-18	3.18683e-17	5.68576e-16	1.77121e-16		8
																	0.254065	0.27312	0.257241	0.00540954	0.00540954	0.0477624	0.00540954	0.00519641	0.0132787	0.0174234	0.0477624		10	9.37172	9.37172	1.06143	9.37172	9.7561	3.81789	2.90969	1.06143		10	7.71644e-17	7.71644e-17	3.22332e-16	6.34569e-17	7.13652e-18	3.25253e-17	5.70614e-16	2.30503e-16		10
																	0.304878	0.323933	0.308054	0.00697262	0.00697262	0.0570192	0.00697262	0.00697262	0.0189235	0.0247746	0.0570192		12	10.47	10.47	1.28033	10.47	10.47	3.85781	2.94669	1.28033		12	8.62072e-17	8.62072e-17	3.88804e-16	7.08933e-17	7.65872e-18	3.28654e-17	5.77871e-16	2.78037e-16		12
																	0.406504	0.406504	0.406504	0.010175	0.010175	0.0598009	0.010175	0.0116794	0.0191813	0.0355935	0.0598009		16	11.7551	11.7551	1.17026	11.7551	10.1122	5.76614	2.64627	1.17026		16	9.67885e-17	9.67885e-17	3.5538e-16	7.9595e-17	7.39701e-18	4.91227e-17	5.18956e-16	2.54135e-16		16
																	0.50813	0.50813	0.50813	0.0143378	0.0143378	0.0844705	0.0143378	0.0179927	0.0299782	0.055608	0.0844705		20	13.1435	13.1435	1.40068	13.1435	10.2705	5.76447	2.64672	1.40068		20	1.0822e-16	1.0822e-16	4.25353e-16	8.89958e-17	7.5128e-18	4.91086e-17	5.19043e-16	3.04174e-16		20
																	0.609756	0.609756	0.609756	0.0191431	0.0191431	0.109731	0.0191431	0.0256633	0.0431757	0.0801017	0.109731		24	14.2542	14.2542	1.66118	14.2542	10.3786	5.76337	2.64553	1.66118		24	1.17366e-16	1.17366e-16	5.04459e-16	9.65169e-17	7.59189e-18	4.90991e-17	5.1881e-16	3.60743e-16		24
																	0.762195	0.762195	0.762195	0.0251934	0.0251934	0.152222	0.0251934	0.039714	0.0674841	0.125138	0.152222		30	17.1107	17.1107	1.99741	17.1107	10.4889	5.76115	2.64612	1.99741		30	1.40885e-16	1.40885e-16	6.06564e-16	1.15858e-16	7.67255e-18	4.90802e-17	5.18927e-16	4.33759e-16		30
																	0.889228	0.889228	0.889228	0.0329105	0.0329105	0.194167	0.0329105	0.0537558	0.0943904	0.141202	0.194167		35	17.8704	17.8704	2.19845	17.8704	10.5529	5.57943	3.3982	2.19845		35	1.47141e-16	1.47141e-16	6.67617e-16	1.21002e-16	7.71936e-18	4.75321e-17	6.66415e-16	4.77419e-16		35
																	0.914634	0.914634	0.914634	0.0338636	0.0338636	0.200233	0.0338636	0.0568186	0.0971984	0.145496	0.200233		36	18.4022	18.4022	2.28132	18.4022	10.5636	5.75967	3.51578	2.28132		36	1.51519e-16	1.51519e-16	6.92781e-16	1.24603e-16	7.72722e-18	4.90677e-17	6.89474e-16	4.95415e-16		36
																	1.06707	1.06707	1.06707	0.0437403	0.0437403	0.273471	0.0437403	0.076977	0.136829	0.16219	0.273471		42	19.4454	19.4454	2.27015	19.4454	10.6176	5.5358	4.51384	2.27015		42	1.60109e-16	1.60109e-16	6.89388e-16	1.31667e-16	7.76672e-18	4.71604e-17	8.85202e-16	4.92988e-16		42
																	1.11789	1.11789	1.11789	0.0475908	0.0475908	0.300415	0.0475908	0.0843751	0.150093	0.178007	0.300415		44	19.6235	19.6235	2.26711	19.6235	10.6324	5.53922	4.51375	2.26711		44	1.61575e-16	1.61575e-16	6.88467e-16	1.32873e-16	7.77755e-18	4.71895e-17	8.85183e-16	4.92329e-16		44
																	1.1687	1.1687	1.1687	0.0516019	0.0516019	0.328624	0.0516019	0.0921125	0.163969	0.194561	0.328624		46	19.7888	19.7888	2.26435	19.7888	10.646	5.54234	4.51366	2.26435		46	1.62936e-16	1.62936e-16	6.87627e-16	1.33992e-16	7.78747e-18	4.72161e-17	8.85167e-16	4.91729e-16		46
																	1.21951	1.21951	1.21951	0.0557737	0.0557737	0.358098	0.0557737	0.100189	0.178459	0.21185	0.358098		48	19.9427	19.9427	2.26182	19.9427	10.6585	5.54521	4.51358	2.26182		48	1.64203e-16	1.64203e-16	6.86859e-16	1.35034e-16	7.79659e-18	4.72406e-17	8.85151e-16	4.91179e-16		48
																	1.37195	1.37195	1.37195	0.0703214	0.0703214	0.450525	0.0703214	0.126455	0.225609	0.268054	0.450525		54	20.0223	20.0223	2.28132	20.0223	10.6904	5.55254	4.51499	2.28132		54	1.64858e-16	1.64858e-16	6.92781e-16	1.35573e-16	7.81997e-18	4.73031e-17	8.85427e-16	4.95415e-16		54
																	1.52439	1.52439	1.52439	0.0817993	0.0817993	0.557534	0.0817993	0.155775	0.27828	0.282862	0.557534		60	21.3117	21.3117	2.27349	21.3117	10.7161	5.55843	5.45219	2.27349		60	1.75475e-16	1.75475e-16	6.90403e-16	1.44304e-16	7.83877e-18	4.73532e-17	1.06922e-15	4.93714e-16		60
																													Distribution Infrastructure	Density of Material (kg/m³)									Distribution Infrastructure	UEV of Material (sej/kg)
																														Gray Iron	Ductile Iron	Concrete	Steel	Copper	PVC	HDPE	Transite			Gray Iron	Ductile Iron	Concrete	Steel	Copper	PVC	HDPE	Transite
																														7100	7100	2400	7850	8940	1400	950	1750			1.71058e+13	1.71058e+13	1.37208e+12	1.88136e+13	1.52916e+14	8.38445e+13	5.3676e+12	2.63136e+12
																				Volume material per volume of water per year (m³/(m³yr))									Nominal Pipe Size (inches)	Mass per Volume of Water per Year (kg/(m³yr))									Nominal Pipe Size (inches)	Emergy per Volume of Water per Year (sej/(m³yr))
																	Water Main Size (m)			Gray Iron	Ductile Iron	Concrete	Steel	Copper	PVC	HDPE	Transite			Gray Iron	Ductile Iron	Concrete	Steel	Copper	PVC	HDPE	Transite			Gray Iron	Ductile Iron	Concrete	Steel	Copper	PVC	HDPE	Transite
																	0.0190549			1.16741e-12	7.06992e-13	2.24876e-12	9.18918e-15	3.47006e-16	4.61887e-16	1.1123e-15	1.37902e-13		0.75	8.2886e-09	5.01965e-09	5.39701e-09	7.2135e-11	3.10224e-12	6.46641e-13	1.05669e-12	2.41328e-10		0.75	141783	85865.2	7405.13	1357.12	474.381	54.2173	5.67188	635.02
																	0.0254065			4.28658e-12	2.59599e-12	7.21331e-12	3.37415e-14	1.49587e-15	1.71685e-15	5.39565e-15	4.42346e-13		1	3.04347e-08	1.84315e-08	1.73119e-08	2.64871e-10	1.33731e-11	2.40358e-12	5.12587e-12	7.74106e-10		1	520611	315286	23753.3	4983.16	2044.96	201.527	27.5136	2036.95
																	0.0381098			9.38487e-12	5.68356e-12	1.31807e-11	7.38724e-14	4.17062e-15	3.81098e-15	1.82e-14	8.0829e-13		1.5	6.66326e-08	4.03532e-08	3.16337e-08	5.79898e-10	3.72854e-11	5.33537e-12	1.729e-11	1.41451e-09		1.5	1.13981e+06	690276	43404	10909.9	5701.52	447.341	92.806	3722.07
																	0.050813			3.3101e-10	2.00462e-10	4.13713e-10	2.60552e-12	1.77117e-13	1.35438e-13	8.27089e-13	2.53704e-11		2	2.35017e-06	1.42328e-06	9.92912e-07	2.04533e-08	1.58343e-09	1.89613e-10	7.85734e-10	4.43982e-08		2	4.02016e+07	2.43464e+07	1.36235e+06	384800	242131	15898	4217.51	116827
																	0.0762195			3.09454e-11	1.87408e-11	3.35247e-11	2.43585e-13	2.20013e-14	1.27648e-14	9.44669e-14	2.05586e-12		3	2.19713e-07	1.3306e-07	8.04593e-08	1.91214e-09	1.96692e-10	1.78707e-11	8.97436e-11	3.59775e-09		3	3.75837e+06	2.2761e+06	110396	35974.2	30077.3	1498.36	481.708	9466.96
																	0.101626			3.2703e-09	1.98052e-09	3.2546e-09	2.5742e-11	2.89047e-12	1.91577e-12	1.04383e-11	1.99584e-10		4	2.32191e-05	1.40617e-05	7.81104e-06	2.02074e-07	2.58408e-08	2.68208e-09	9.91642e-09	3.49272e-07		4	3.97183e+08	2.40537e+08	1.07174e+07	3.80174e+06	3.95146e+06	224877	53227.4	919058
																	0.152439			2.38192e-07	1.44251e-07	2.15212e-07	1.87491e-09	2.72194e-10	2.03699e-10	1.14153e-09	1.31976e-08		6	0.00169116	0.00102418	0.000516508	1.47181e-05	2.43341e-06	2.85179e-07	1.08445e-06	2.30957e-05		6	2.89287e+10	1.75195e+10	7.0869e+08	2.76899e+08	3.72107e+08	2.39107e+07	5.82092e+06	6.07731e+07
																	0.203252			3.88197e-07	2.35095e-07	3.32412e-07	3.05567e-09	6.41176e-10	4.40057e-10	2.44144e-09	2.03847e-08		8	0.0027562	0.00166918	0.000797788	2.3987e-05	5.73211e-06	6.1608e-07	2.31937e-06	3.56732e-05		8	4.71471e+10	2.85527e+10	1.09463e+09	4.51281e+08	8.7653e+08	5.16549e+07	1.24494e+07	9.38689e+07
																	0.254065			2.19114e-08	1.32697e-08	1.74173e-08	1.72474e-10	4.37207e-11	2.94006e-11	1.65883e-10	1.06809e-09		10	0.000155571	9.42149e-05	4.18015e-05	1.35392e-06	3.90863e-07	4.11609e-08	1.57589e-07	1.86916e-06		10	2.66117e+09	1.61162e+09	5.73549e+07	2.5472e+07	5.97692e+07	3.45111e+06	845874	4.91842e+06
																	0.304878			2.23913e-07	1.35604e-07	1.6485e-07	1.76252e-09	4.65108e-10	3.32182e-10	1.87004e-09	1.01092e-08		12	0.00158978	0.000962786	0.00039564	1.38358e-05	4.15807e-06	4.65054e-07	1.77654e-06	1.76911e-05		12	2.71945e+10	1.64692e+10	5.4285e+08	2.603e+08	6.35834e+08	3.89923e+07	9.53574e+06	4.65516e+07
																	0.406504			3.92048e-08	2.37428e-08	2.07442e-08	3.08598e-10	9.34755e-11	4.03993e-11	3.22355e-10	1.27211e-09		16	0.000278354	0.000168574	4.97861e-05	2.4225e-06	8.35671e-07	5.65591e-08	3.06237e-07	2.22619e-06		16	4.76148e+09	2.88359e+09	6.83104e+07	4.55758e+07	1.27787e+08	4.74217e+06	1.64376e+06	5.8579e+06
																	0.50813			1.16152e-07	7.03428e-08	6.16076e-08	9.14286e-10	3.02772e-10	1.32752e-10	1.05887e-09	3.778e-09		20	0.000824682	0.000499434	0.000147858	7.17714e-06	2.70678e-06	1.85853e-07	1.00592e-06	6.6115e-06		20	1.41069e+10	8.54324e+09	2.02873e+08	1.35028e+08	4.13909e+08	1.55827e+07	5.3994e+06	1.73972e+07
																	0.609756			9.011e-08	5.45714e-08	4.65023e-08	7.09295e-10	2.50928e-10	1.11094e-10	8.86263e-10	2.85169e-09		24	0.000639781	0.000387457	0.000111606	5.56796e-06	2.24329e-06	1.55532e-07	8.4195e-07	4.99046e-06		24	1.0944e+10	6.62777e+09	1.53132e+08	1.04753e+08	3.43035e+08	1.30405e+07	4.51925e+06	1.31317e+07
																	0.762195			2.51007e-08	1.52012e-08	1.3654e-08	1.97578e-10	8.21898e-11	3.67529e-11	2.93055e-10	8.37313e-10		30	0.000178215	0.000107928	3.27696e-05	1.55099e-06	7.34776e-07	5.14541e-08	2.78402e-07	1.4653e-06		30	3.04852e+09	1.84621e+09	4.49625e+07	2.91797e+07	1.12359e+08	4.31414e+06	1.49435e+06	3.85572e+06
																	0.889228			1.30877e-07	7.92602e-08	6.95168e-08	1.03019e-09	4.44047e-10	2.05186e-10	1.31987e-09	4.26302e-09		35	0.000929227	0.000562747	0.00016684	8.08699e-06	3.96978e-06	2.87261e-07	1.25387e-06	7.46029e-06		35	1.58952e+10	9.62626e+09	2.28918e+08	1.52145e+08	6.07042e+08	2.40852e+07	6.73029e+06	1.96307e+07
																	0.914634			1.54102e-07	9.33254e-08	8.20345e-08	1.213e-09	5.37082e-10	2.41783e-10	1.55628e-09	5.03065e-09		36	0.00109412	0.000662611	0.000196883	9.52208e-06	4.80152e-06	3.38496e-07	1.47846e-06	8.80364e-06		36	1.87159e+10	1.13345e+10	2.70138e+08	1.79144e+08	7.34228e+08	2.8381e+07	7.9358e+06	2.31655e+07
																	1.06707			4.05205e-08	2.45396e-08	2.28081e-08	3.18955e-10	1.48125e-10	6.9289e-11	3.53164e-10	1.39868e-09		42	0.000287696	0.000174231	5.47395e-05	2.50379e-06	1.32424e-06	9.70046e-08	3.35506e-07	2.44768e-06		42	4.92127e+09	2.98036e+09	7.51068e+07	4.71053e+07	2.02497e+08	8.1333e+06	1.80086e+06	6.44072e+06
																	1.11789			1.40495e-07	8.50849e-08	7.98442e-08	1.1059e-09	5.174e-10	2.42208e-10	1.23519e-09	4.89634e-09		44	0.000997514	0.000604103	0.000191626	8.68129e-06	4.62556e-06	3.39091e-07	1.17344e-06	8.56859e-06		44	1.70633e+10	1.03337e+10	2.62926e+08	1.63326e+08	7.07321e+08	2.84309e+07	6.29853e+06	2.2547e+07
																	1.1687			1.84447e-08	1.11702e-08	1.05752e-08	1.45186e-10	6.83909e-11	3.20375e-11	1.63463e-10	6.4851e-10		46	0.000130957	7.93087e-05	2.53805e-05	1.13971e-06	6.11415e-07	4.48525e-08	1.5529e-07	1.13489e-06		46	2.24013e+09	1.35664e+09	3.4824e+07	2.1442e+07	9.3495e+07	3.76063e+06	833535	2.9863e+06
																	1.21951			7.20598e-08	4.364e-08	4.16535e-08	5.67214e-10	2.68881e-10	1.26036e-10	6.43357e-10	2.55434e-09		48	0.000511625	0.000309844	9.99683e-05	4.45263e-06	2.4038e-06	1.7645e-07	6.11189e-07	4.4701e-06		48	8.75177e+09	5.30014e+09	1.37164e+08	8.37698e+07	3.67578e+08	1.47944e+07	3.28062e+06	1.17624e+07
																	1.37195			1.92212e-08	1.16405e-08	1.10866e-08	1.51299e-10	7.17969e-11	3.37087e-11	1.72217e-10	6.79869e-10		54	0.000136471	8.26478e-05	2.66078e-05	1.18769e-06	6.41865e-07	4.71922e-08	1.63606e-07	1.18977e-06		54	2.33445e+09	1.41376e+09	3.65079e+07	2.23448e+07	9.81512e+07	3.95681e+06	878173	3.13071e+06
																	1.52439			2.50368e-08	1.51625e-08	1.53633e-08	1.97076e-10	9.90382e-11	4.6559e-11	2.035e-10	9.42135e-10		60	0.000177761	0.000107654	3.6872e-05	1.54704e-06	8.85401e-07	6.51825e-08	1.93325e-07	1.64874e-06		60	3.04076e+09	1.84151e+09	5.05913e+07	2.91054e+07	1.35392e+08	5.4652e+06	1.03769e+06	4.33841e+06
																	Total			1.74719e-06	1.05811e-06	1.20901e-06	1.37529e-08	4.30942e-09	2.32521e-09	1.38379e-08	7.41406e-08		Total Mass:	0.012405	0.00751258	0.00290161	0.00010796	3.85262e-05	3.2553e-06	1.3146e-05	0.000129746		Total Emergy:	2.12198e+11	1.28509e+11	3.98124e+09	2.03111e+09	5.89127e+09	2.72939e+08	7.05623e+07	3.41408e+08
																													Proportion:	0.536738	0.325053	0.125547	0.00467119	0.00166695	0.00014085	0.000568798	0.00561383		Proportion:	0.600625	0.363743	0.0112689	0.00574904	0.0166752	0.000772551	0.000199726	0.000966353
																													% Iron:	0.861792									% Iron:	0.964368
																				Density of Material (kg/m³)									Mass Iron (kg):	2.46102e+06									Emergy Iron (sej/(m3yr)):	3.40707e+11
																				Gray Iron	Ductile Iron	Concrete	Steel	Copper	PVC	HDPE	Transite												Emergy Total (sej/(m3yr)):	3.53296e+11
																				7100	7100	2400	7850	8940	1400	950	1750												Emergy Iron (sej/yr):	4.20978e+19
																				source: ductile.org		concrete-pipe.org	engineeringtoolbox.com	engineeringtoolbox.com	Titow, 1984. PVC Technology	ASTM F2947	http://encyclopedia2.thefreedictionary.com/Asbestos+Cement												Emergy Total (sej/yr):	4.36533e+19
																						150	lb/ft3	concrete-pipe.org
																						2405.97	kg/m3
[truncated: 10 more columns]

## Sheet: T-S4. DW Inputs
	Individual Line Items, Referenced							Aggregated by UEV
UEV ID	Description	Value	Unit	UEV (sej/unit)	Emergy (sej/m³)		Item	Description	Unit (kg)	UEV (sej/unit)	Emergy (sej/m³)	Ind. %	Cum. %
44	6.5' Concrete Piping	0.00227436	kg	1.37208e+12	3.1206e+09		119	Purchased Electricity	J	220805	7.43883e+11	0.418149	0.418149
25	Alum coagulant, 48% aluminum sulfate	0.0193814	kg	2.57883e+12	4.99815e+10		52	Cast Iron	kg	1.71058e+13	3.47238e+11	0.195188	0.613337
59	Aluminum	2.38345e-06	kg	8.18644e+13	1.9512e+08		29	Sodium hydroxide, 50%	kg	7.33477e+12	1.94393e+11	0.109271	0.722608
73	Barge transport, sodium hydroxide	0.000595881	tkm	9.24356e+10	5.50806e+07		10	Natural gas	m3	5.36811e+12	9.12578e+10	0.0512975	0.773906
49	Bricks	0.00224421	kg	2.82203e+12	6.33322e+09		25	Alum coagulant, 48% aluminum sulfate	kg	2.57883e+12	5.35709e+10	0.0301131	0.804019
52	Cast Iron	9.90962e-05	kg	1.71058e+13	1.69512e+09		53	Steel	kg	1.88136e+13	4.29184e+10	0.0241252	0.828144
75	Combination truck transport GAC	0.000649651	tkm	8.13823e+11	5.28701e+08		155	Quicklime at plant	kg	1.27646e+13	4.10095e+10	0.0230521	0.851196
75	Combination truck transport polymer (polyDADMAC)	0.000983295	tkm	8.13823e+11	8.00228e+08		27	Gaseous chlorine	kg	1.69762e+13	3.56051e+10	0.0200142	0.87121
75	Combination truck transport sodium hexametaphosphate	0.000132741	tkm	8.13823e+11	1.08028e+08		85	Facility-Wide Labor, 49 workers	$	1.97368e+12	3.54992e+10	0.0199547	0.891165
75	Combination truck transport, alum coagulant	0.0012139	tkm	8.13823e+11	9.879e+08		42	Limestone	kg	7.12743e+12	3.46738e+10	0.0194907	0.910656
75	Combination truck transport, ferric sulfate	0.000860628	tkm	8.13823e+11	7.00399e+08		44	Concrete	kg	1.37208e+12	3.28352e+10	0.0184572	0.929113
75	Combination truck transport, gaseous chlorine	0.000125453	tkm	8.13823e+11	1.02097e+08		26	GAC from bituminous coal	kg	1.08559e+13	3.22901e+10	0.0181508	0.947264
75	Combination truck transport, lime	0.00012383	tkm	8.13823e+11	1.00776e+08		30	Hydrofluorosilicic acid, 24%	kg	4.38307e+12	2.21882e+10	0.0124723	0.959736
75	Combination truck transport, sodium hydroxide	2.70688e-05	tkm	8.13823e+11	2.20292e+07		36	Sand	kg	1.42373e+12	1.16185e+10	0.00653094	0.966267
75	Combination truck transport, sodium hypochlorite	2.70688e-05	tkm	8.13823e+11	2.20292e+07		28	Sodium hexametaphosphate, 30%	kg	4.29817e+12	1.04489e+10	0.00587352	0.97214
75	Combination truck trasnport, hydrofluorosilicic acid	0.000121947	tkm	8.13823e+11	9.92435e+07		23	Polymer (polyDADMAC, 10%)	kg	4.51271e+12	9.5938e+09	0.00539283	0.977533
44	Concrete	0.0207157	kg	1.37208e+12	2.84236e+10		55	Reinforcing Steel	kg	1.42549e+13	7.72649e+09	0.00434319	0.981876
44	Concrete Pipe	0.000940887	kg	1.37208e+12	1.29097e+09		50	Copper	kg	1.52916e+14	6.97536e+09	0.00392096	0.985797
50	Copper	4.56157e-05	kg	1.52916e+14	6.97536e+09		49	Bricks	kg	2.82203e+12	6.33322e+09	0.00356001	0.989357
52	Ductile Iron	0.00751258	kg	1.71058e+13	1.28509e+11		7	Electricity from on-site hydroelectric cogeneration	J	79194.9	5.28595e+09	0.00297132	0.992329
52	Ductile Iron Pipe	0.00010662	kg	1.71058e+13	1.82382e+09		56	Electrical Steel	kg	1.27127e+14	5.15559e+09	0.00289804	0.995227
39	Earthwork	0.000213275	m³	9.46004e+11	2.01759e+08		75	Combination truck transport GAC	tkm	8.13823e+11	3.47143e+09	0.00195135	0.997178
56	Electrical Steel	4.05545e-05	kg	1.27127e+14	5.15559e+09		76	Rail transport, gaseous chlorine	tkm	2.00864e+11	1.6654e+09	0.000936146	0.998114
7	Electricity from on-site hydroelectric cogeneration	66746.1	J	79194.9	5.28595e+09		31	Sodium hypochlorite, 15%	kg	3.29237e+12	1.63215e+09	0.000917459	0.999032
85	Facility-Wide Labor, 49 workers	0.014749	$	1.97368e+12	2.91099e+10		58	Stainless 18/8 coil	kg	1.30886e+14	5.85763e+08	0.000329267	0.999361
85	Facility-Wide Maintenance	0.00323729	$	1.97368e+12	6.38938e+09		51	Transite	kg	2.63136e+12	3.41408e+08	0.000191911	0.999553
25	Ferric sulfate	0.00139188	kg	2.57883e+12	3.58942e+09		66	PVC	kg	8.38445e+13	2.72939e+08	0.000153423	0.999706
26	GAC from bituminous coal	0.00297442	kg	1.08559e+13	3.22901e+10		39	Earthwork	m³	9.46004e+11	2.01759e+08	0.000113412	0.99982
27	Gaseous chlorine	0.00209735	kg	1.69762e+13	3.56051e+10		59	Aluminum	kg	8.18644e+13	1.9512e+08	0.00010968	0.999929
52	Gray Iron	0.012405	kg	1.71058e+13	2.12198e+11		125	HDPE	kg	5.3676e+12	7.05623e+07	3.96642e-05	0.999969
52	Gray Iron Pipe	0.000176054	kg	1.71058e+13	3.01155e+09		73	Barge transport, sodium hydroxide	tkm	9.24356e+10	5.50806e+07	3.09617e-05	1
125	HDPE	1.3146e-05	kg	5.3676e+12	7.05623e+07						1.77899e+12
30	Hydrofluorosilicic acid, 24%	0.00506224	kg	4.38307e+12	2.21882e+10
42	Limestone	0.00486484	kg	7.12743e+12	3.46738e+10
10	Natural gas	0.017	m3	5.36811e+12	9.12578e+10
23	Polymer (polyDADMAC, 10%)	0.00212595	kg	4.51271e+12	9.5938e+09
119	Purchased Electricity	3.36896e+06	J	220805	7.43883e+11
66	PVC	3.2553e-06	kg	8.38445e+13	2.72939e+08
155	Quicklime at plant	0.00321276	kg	1.27646e+13	4.10095e+10
76	Rail transport, gaseous chlorine	0.000730582	tkm	2.00864e+11	1.46747e+08
76	Rail transport, hydrofluorosilicic acid	0.00756058	tkm	2.00864e+11	1.51865e+09
55	Reinforcing Steel	0.000542025	kg	1.42549e+13	7.72649e+09
106	River Water	1.19066	m3	100000000000	1.19066e+11
36	Sand	0.0081606	kg	1.42373e+12	1.16185e+10
28	Sodium hexametaphosphate, 30%	0.00243102	kg	4.29817e+12	1.04489e+10
29	Sodium hydroxide, 50%	0.0265029	kg	7.33477e+12	1.94393e+11
31	Sodium hypochlorite, 15%	0.000495737	kg	3.29237e+12	1.63215e+09
58	Stainless 18/8 coil	4.47538e-06	kg	1.30886e+14	5.85763e+08
53	Steel	0.00228125	kg	1.88136e+13	4.29184e+10
51	Transite	0.000129746	kg	2.63136e+12	3.41408e+08

## Sheet: T-S5. WW Annual Inputs
		Source:	EPA, 2014b									Summary of Annual Inputs
		Annual Water Treated		157615342	m³
		Year:		2011
Unit Process	Category	Item	Description	Value	Unit	UEV (sej/unit)	Emergy (sej/m³)	Energy (J'/m³)	Dollars ($/m3)	UEV ID		Component	Emergy (sej/m³)	Emergy (sej/yr)	Energy (J/yr)
		Wastewater Collection										Plant Non-Energy Operation	1.36695e+11	2.15452e+19
	Water	1	Stormwater	0.24156	m³	365000000000	8.81693e+10					Plant Energy Operation	4.75707e+11	7.49788e+19
	Water	2	Industrial and Household Water	1	m³	17100000000000	17100000000000					Plant Infrastructure	1.16965e+11	1.84354e+19
Wastewater Collection	Energy	3	Purchased Electricity	0.00666776	kWh	7.94898e+11	5.30019e+09	24003.9	0.000347496	109		Total	7.29367e+11	1.14959e+20
Wastewater Collection	Energy	4	Natural Gas	0.000340542	m³	5.36811e+12	1.82807e+09	13008.7	6.39734e-05	10
Wastewater Collection	Energy	5	Diesel	7.76069e-07	m³	5.11563e+09	3970.08	27783.3		16		Collection Non-Energy Operation	6.57785e+10	1.03677e+19
Wastewater Collection	Energy	6	Gasoline	1.17229e-06	m³	4738973684210526	5.55543e+09	37630.4	0.00126286	19		Collection Energy Operation	1.26837e+10	1.99915e+18
Wastewater Collection	Labor	7	Labor	0.0209918	$	1.97368e+12	4.14311e+10		0.0209916	85		Collection Infrastructure	1.00982e+11	1.59163e+19
Wastewater Collection	Maintenance	8	Other O&M	0.012336	$	1.97368e+12	2.43474e+10		0.0123359	85		Total	1.79444e+11	2.82831e+19
		Pumping at Wastewater Treatment Plant
Pumping at Wastewater Treatment Plant	Energy	9	Purchased Electricity	0.0777752	kWh	7.94898e+11	6.18233e+10	279991	0.00405332	109		Wastewater	1.71882e+13	2.70912e+21
		Screening and Grit Removal										Wastewater Collection	1.79444e+11	2.82831e+19	102426
Screening and Grit Removal	Energy	10	Purchased Electricity	0.000618245	kWh	7.94898e+11	4.91442e+08	2225.68	3.22203e-05	109		Wastewater Treatment	7.29367e+11	1.14959e+20	2.5144e+06
		Primary Sedimentation										Total	1.8097e+13	2.85236e+21	2.61683e+06
Primary Sedimentation	Energy	11	Purchased Electricity	0.00858123	kWh	7.94898e+11	6.82121e+09	30892.4	0.000447218	109
Primary Sedimentation	Material and Chemical Inputs	12	Sodium Hydroxide	0.00196502	kg	7.33477e+12	1.4413e+10		0.000599556	29
		Sludge Thickening and Dewatering
Sludge Thickening and Dewatering	Energy	13	Purchased Electricity	0.059945	kWh	7.94898e+11	4.76502e+10	215802	0.00312408	109
Sludge Thickening and Dewatering	Material and Chemical Inputs	14	Polymer (polyacrylamide)	0.0068644	kg	4.51271e+12	3.0977e+10		0.0164935	23		0.294088
		Sludge Incineration
Sludge Incineration	Energy	15	Purchased Electricity	0.00659049	kWh	7.94898e+11	5.23877e+09	23725.8	0.000343469	109
Sludge Incineration	Energy	16	Natural Gas	0.0232496	m³	5.36811e+12	1.24806e+11	888133	0.00430541	10
		Aeration
Aeration	Energy	17	Purchased Electricity	0.276355	kWh	7.94898e+11	2.19674e+11	994879	0.0144025	109
		Secondary Clarifiers
Secondary Clarifiers	Energy	18	Purchased Electricity	0.00974353	kWh	7.94898e+11	7.74512e+09	35076.7	0.000507792	109
		Primary Disinfection
Primary Disinfection	Material and Chemical Inputs	19	Sodium hypochlorite	0.0122739	liters	3.95085e+12	4.84923e+10		0.00276634	154
		Mobile Fuel Combustion, at Plant
Mobile Fuel Use, at Plant	Energy	20	Diesel	1.01367e-06	m³	5.11563e+09	5185.55	32640.1	0.00152458	16
Mobile Fuel Use, at Plant	Energy	21	Gasoline	3.07401e-07	m³	4738973684210526	1.45677e+09	11035.7	0.000422624	19
		Facility-Wide Costs
Facility-Wide Costs	Material and Chemical Inputs	22	Materials - Unspecified	0.00639565	$	1.97368e+12	1.2623e+10		0.00628666	85
Labor	Labor	23	Labor	0.00918433	$	1.97368e+12	1.8127e+10		0.00878269	85
Labor	Labor	24	Service	0.00135335	$	1.97368e+12	2.67108e+09		0.00120483	85
Waste Disposal	Material and Chemical Inputs	25	Waste Disposal	0.00475842	$	1.97368e+12	9.39162e+09		0.00475838	85
		Total (with labor and service):					1.7879e+13		0.105057
		Total (without labor and service):					1.78488e+13
		Total (with labor and service, without source water):					6.90864e+11

## Sheet: T-S6. WW Plant Infr
		Source:	EPA, 2014b							WWTP Infrastructure Tables
		Annual Water Treated		157615342	m³
		Year:		2011
Unit Process	Category	Item	Description	Value	Unit	UEV (sej/unit)	Emergy (sej/m³)	UEV ID
		Pumping at Wastewater Treatment Plant								Table 6. Infrastructure requirements for tanks and buildings at wastewater treatment plant (per m3 water treated).
Pumping at Wastewater Treatment Plant	Material and Chemical Inputs	1	Concrete	1.608e-05	kg	1.37208e+12	2.2063e+07	44			Material Type (Concrete and Earthworks in m3, all else in kg)
Pumping at Wastewater Treatment Plant	Material and Chemical Inputs	2	Steel	3.9e-05	kg	1.88136e+13	7.33729e+08	53		Life Cycle Stage	Concrete (m3)	Steel	Cast Iron	Stainless Steel 18/8 Coil	Electrical Steel	Other Steel	Aluminum	Copper	HDPE	Earthwork
Pumping at Wastewater Treatment Plant	Material and Chemical Inputs	3	Cast Iron	2.76e-05	kg	1.71058e+13	4.72121e+08	52		Pumping at Wastewater Treatment Plant	6.7e-09	3.9e-05							0	2.6e-06
Pumping at Wastewater Treatment Plant	Material and Chemical Inputs	4	Stainless Steel 18/8 Coil	2.2e-06	kg	1.30886e+14	2.87948e+08	57		Screening and Grit Removal	6.8e-07	9.8e-05							1.2e-06	2.6e-06
Pumping at Wastewater Treatment Plant	Material and Chemical Inputs	5	Electrical Steel	3.7e-06	kg	1.27127e+14	4.70371e+08	56		Primary Sedimentation	1e-05	0.00088							5.8e-06	6.1e-07
Pumping at Wastewater Treatment Plant	Material and Chemical Inputs	6	Other Steel	7.9e-07	kg	1.88136e+13	1.48627e+07	53		Aeration	7.3e-06	0.00064							0	2.4e-06
Pumping at Wastewater Treatment Plant	Material and Chemical Inputs	7	Aluminum	2.1e-07	kg	8.18644e+13	1.71915e+07	59		Secondary Clarifiers	3.1e-06	0.00027							0	1.5e-06
Pumping at Wastewater Treatment Plant	Material and Chemical Inputs	8	Copper	6.4e-07	kg	1.52916e+14	9.78661e+07	50		Sludge Thickening and Dewatering	4.7e-07	0.00012							1.6e-05	4.9e-06
Pumping at Wastewater Treatment Plant	Material and Chemical Inputs	9	HDPE	0	kg	5.3676e+12	0	125		Sludge Incineration	5.1e-09	5.8e-05							0	1.9e-06
Pumping at Wastewater Treatment Plant	Earthwork	10	Earthwork	2.6e-06	m³	9.46004e+11	2.45961e+06	39		Primary Disinfection	0	0							2.2e-06	0
		Screening and Grit Removal
Screening and Grit Removal	Material and Chemical Inputs	11	Concrete	0.001632	kg	1.37208e+12	2.23923e+09	44
Screening and Grit Removal	Material and Chemical Inputs	12	Steel	9.8e-05	kg	1.88136e+13	1.84373e+09	53		Table 7. Infrastructure requirements for motors at wastewater treatment plant (per m3 water treated).
Screening and Grit Removal	Material and Chemical Inputs	13	Cast Iron	7.3e-08	kg	1.71058e+13	1.24873e+06	52			Material Type
Screening and Grit Removal	Material and Chemical Inputs	14	Stainless Steel 18/8 Coil	8.4e-09	kg	1.30886e+14	1.09944e+06	57		Life Cycle Stage	Concrete (m3)	Steel (kg)	Cast Iron (kg)	Stainless Steel 18/8 Coil (kg)	Electrical Steel (kg)	Other Steel (kg)	Aluminum (kg)	Copper (kg)	HDPE (kg)	Earthworks (m3)
Screening and Grit Removal	Material and Chemical Inputs	15	Electrical Steel	1.3e-08	kg	1.27127e+14	1.65266e+06	56		Pumping at Wastewater Treatment Plant			3.6e-06		3.7e-06	7.9e-07	2.1e-07	6.4e-07
Screening and Grit Removal	Material and Chemical Inputs	16	Other Steel	3.6e-09	kg	1.88136e+13	67728.8	53		Screening and Grit Removal			1.8e-08		1.3e-08	3.6e-09	3.9e-09	2.8e-09
Screening and Grit Removal	Material and Chemical Inputs	17	Aluminum	3.9e-09	kg	8.18644e+13	319271	59		Primary Sedimentation			1.8e-07		2.4e-08	6e-09	5.4e-09	4.6e-09
Screening and Grit Removal	Material and Chemical Inputs	18	Copper	2.8e-09	kg	1.52916e+14	428164	50		Aeration			1.3e-05		1.3e-05	2.8e-06	7.6e-07	2.3e-06
Screening and Grit Removal	Material and Chemical Inputs	19	HDPE	1.2e-06	kg	5.3676e+12	6.44112e+06	125		Secondary Clarifiers			3.2e-07		5.1e-08	1.4e-08	1.4e-08	1.1e-08
Screening and Grit Removal	Earthwork	20	Earthwork	2.6e-06	m³	9.46004e+11	2.45961e+06	39		Sludge Thickening and Dewatering			2.6e-06		2.4e-06	5.2e-07	1.6e-07	4.2e-07
		Primary Sedimentation								Sludge Incineration			1.8e-07		9.5e-08	2.1e-08	6.4e-09	1.7e-08
Primary Sedimentation	Material and Chemical Inputs	21	Concrete	0.024	kg	1.37208e+12	3.29299e+10	44
Primary Sedimentation	Material and Chemical Inputs	22	Steel	0.00088	kg	1.88136e+13	1.65559e+10	53
Primary Sedimentation	Material and Chemical Inputs	23	Cast Iron	3.1e-07	kg	1.71058e+13	5.30281e+06	52		Table 8. Infrastructure requirements for pumps at wastewater treatment plant (per m3 water treated).
Primary Sedimentation	Material and Chemical Inputs	24	Stainless Steel 18/8 Coil	9.1e-08	kg	1.30886e+14	1.19106e+07	57			Material Type
Primary Sedimentation	Material and Chemical Inputs	25	Electrical Steel	2.4e-08	kg	1.27127e+14	3.05106e+06	56		Life Cycle Stage	Concrete (m3)	Steel (kg)	Cast Iron (kg)	Stainless Steel 18/8 Coil (kg)	Electrical Steel (kg)	Other Steel (kg)	Aluminum (kg)	Copper (kg)	HDPE (kg)	Earthworks (m3)
Primary Sedimentation	Material and Chemical Inputs	26	Other Steel	6e-09	kg	1.88136e+13	112881	53		Pumping at Wastewater Treatment Plant			2.4e-05	2.2e-06
Primary Sedimentation	Material and Chemical Inputs	27	Aluminum	5.4e-09	kg	8.18644e+13	442068	59		Screening and Grit Removal			5.5e-08	8.4e-09
Primary Sedimentation	Material and Chemical Inputs	28	Copper	4.6e-09	kg	1.52916e+14	703413	50		Primary Sedimentation			1.3e-07	9.1e-08
Primary Sedimentation	Material and Chemical Inputs	29	HDPE	5.8e-06	kg	5.3676e+12	3.11321e+07	125		Secondary Clarifiers			4.6e-06	7.2e-07
Primary Sedimentation	Earthwork	30	Earthwork	6.1e-07	m³	9.46004e+11	577063	39		Sludge Thickening and Dewatering			2.8e-07	1.9e-07
		Aeration								Sludge Incineration			2.2e-07	5.7e-08
Aeration	Material and Chemical Inputs	31	Concrete	0.01752	kg	1.37208e+12	2.40388e+10	44
Aeration	Material and Chemical Inputs	32	Steel	0.00064	kg	1.88136e+13	1.20407e+10	53
Aeration	Material and Chemical Inputs	33	Cast Iron	1.3e-05	kg	1.71058e+13	2.22376e+08	52		Table 9. Infrastructure requirements for piping at wastewater treatment plant (per m3 water treated).
Aeration	Material and Chemical Inputs	34	Electrical Steel	1.3e-05	kg	1.27127e+14	1.65266e+09	56					Length by Pipe Type		Installation
Aeration	Material and Chemical Inputs	35	Other Steel	2.8e-06	kg	1.88136e+13	5.2678e+07	53		Life Cycle Stage	Size (in)	Outside Diameter (in)*	Ductile Iron (m)	Reinforced Concrete (m)	Earthworks (m3)
Aeration	Material and Chemical Inputs	36	Aluminum	7.6e-07	kg	8.18644e+13	6.22169e+07	59
Aeration	Material and Chemical Inputs	37	Copper	2.3e-06	kg	1.52916e+14	3.51706e+08	50		Sludge Thickening and Dewatering	6	6.9	7.3e-09	0	1e-08		ASTM A746, Table 2
Aeration	Earthwork	38	Earthwork	2.4e-06	m³	9.46004e+11	2.27041e+06	39		Primary Sedimentation	8	9.05	5.8e-08	0	8.9e-08
		Secondary Clarifiers								Aeration	8	9.05	6.9e-09	0	1.1e-08
Secondary Clarifiers	Material and Chemical Inputs	39	Concrete	0.00744	kg	1.37208e+12	1.02083e+10	44		Sludge Thickening and Dewatering	8	9.05	1.1e-07	0	1.7e-07
Secondary Clarifiers	Material and Chemical Inputs	40	Steel	0.00027	kg	1.88136e+13	5.07966e+09	53		Aeration	10	11.1	1.4e-08	0	2.4e-08
Secondary Clarifiers	Material and Chemical Inputs	41	Cast Iron	4.92e-06	kg	1.71058e+13	8.41607e+07	52		Sludge Thickening and Dewatering	10	11.1	4.1e-08	0	6.9e-08
Secondary Clarifiers	Material and Chemical Inputs	42	Stainless Steel 18/8 Coil	7.2e-07	kg	1.30886e+14	9.42376e+07	57		Sludge Incineration	10	11.1	2.9e-08	0	4.8e-08
Secondary Clarifiers	Material and Chemical Inputs	43	Electrical Steel	5.1e-08	kg	1.27127e+14	6.4835e+06	56		Aeration	12	13.2	1.9e-08	0	3.4e-08
Secondary Clarifiers	Material and Chemical Inputs	44	Other Steel	1.4e-08	kg	1.88136e+13	263390	53		Sludge Thickening and Dewatering	12	13.2	2.6e-09	0	4.7e-09
Secondary Clarifiers	Material and Chemical Inputs	45	Aluminum	1.4e-08	kg	8.18644e+13	1.1461e+06	59		Sludge Incineration	12	13.2	3.1e-08	0	5.6e-08
Secondary Clarifiers	Material and Chemical Inputs	46	Copper	1.1e-08	kg	1.52916e+14	1.68207e+06	50		Primary Sedimentation	16	17.4	0	1.3e-08	2.7e-08
Secondary Clarifiers	Earthwork	47	Earthwork	1.5e-06	m³	9.46004e+11	1.41901e+06	39		Sludge Thickening and Dewatering	16	17.4	6.4e-08	0	1.3e-07
		Sludge Thickening and Dewatering								Sludge Incineration	16	17.4	2.8e-08	0	5.9e-08
Sludge Thickening and Dewatering	Material and Chemical Inputs	48	Concrete	0.001128	kg	1.37208e+12	1.5477e+09	44		Sludge Thickening and Dewatering	20	21.6	4.3e-08	0	1.1e-07
Sludge Thickening and Dewatering	Material and Chemical Inputs	49	Steel	0.00012	kg	1.88136e+13	2.25763e+09	53		Screening and Grit Removal	48	50.8	0	7.9e-09	4.2e-08
Sludge Thickening and Dewatering	Material and Chemical Inputs	50	Cast Iron	2.88e-06	kg	1.71058e+13	4.92648e+07	52		Sludge Thickening and Dewatering	48	50.8	1.6e-08	0	8.5e-08
Sludge Thickening and Dewatering	Material and Chemical Inputs	51	Stainless Steel 18/8 Coil	1.9e-07	kg	1.30886e+14	2.48683e+07	57		Screening and Grit Removal	72		0	1.7e-09	1.5e-08
Sludge Thickening and Dewatering	Material and Chemical Inputs	52	Electrical Steel	2.4e-06	kg	1.27127e+14	3.05106e+08	56		Screening and Grit Removal	90		0	1.3e-09	1.5e-08
Sludge Thickening and Dewatering	Material and Chemical Inputs	53	Other Steel	5.2e-07	kg	1.88136e+13	9.78305e+06	53		Screening and Grit Removal	96		0	2e-08	2.5e-07
Sludge Thickening and Dewatering	Material and Chemical Inputs	54	Aluminum	1.6e-07	kg	8.18644e+13	1.30983e+07	59		Primary Sedimentation	96		0	2e-08	2.5e-07
Sludge Thickening and Dewatering	Material and Chemical Inputs	55	Copper	4.2e-07	kg	1.52916e+14	6.42246e+07	50		Aeration	120		0	1.3e-08	2.2e-07
Sludge Thickening and Dewatering	Material and Chemical Inputs	56	HDPE	1.6e-05	kg	5.3676e+12	8.58816e+07	125		Release of Wastewater Effluent	120			1e-07	1.8e-06
Sludge Thickening and Dewatering	Earthwork	57	Earthwork	4.9e-06	m³	9.46004e+11	4.63542e+06	39		* OD Applicable to Ductile Iron only
		Sludge Incineration											Wall Thickness (m)			meter to inch
Sludge Incineration	Material and Chemical Inputs	58	Concrete	1.224e-05	kg	1.37208e+12	1.67942e+07	44		Life Cycle Stage	Diameter (in)		Ductile Iron	Reinforced Concrete		39.36
Sludge Incineration	Material and Chemical Inputs	59	Steel	5.8e-05	kg	1.88136e+13	1.09119e+09	53
Sludge Incineration	Material and Chemical Inputs	60	Cast Iron	4e-07	kg	1.71058e+13	6.84233e+06	52		Sludge Thickening and Dewatering	6		0.00635163			ASTM A746, Table 2
Sludge Incineration	Material and Chemical Inputs	61	Stainless Steel 18/8 Coil	5.7e-08	kg	1.30886e+14	7.46048e+06	57		Primary Sedimentation	8		0.00635163			ASTM C76, assume Class III Wall B
Sludge Incineration	Material and Chemical Inputs	62	Electrical Steel	9.5e-08	kg	1.27127e+14	1.20771e+07	56		Aeration	8		0.00635163
Sludge Incineration	Material and Chemical Inputs	63	Other Steel	2.1e-08	kg	1.88136e+13	395085	53		Sludge Thickening and Dewatering	8		0.00635163
Sludge Incineration	Material and Chemical Inputs	64	Aluminum	6.4e-09	kg	8.18644e+13	523932	59		Aeration	10		0.00660569
Sludge Incineration	Material and Chemical Inputs	65	Copper	1.7e-08	kg	1.52916e+14	2.59957e+06	50		Sludge Thickening and Dewatering	10		0.00660569
Sludge Incineration	Earthwork	66	Earthwork	1.9e-06	m³	9.46004e+11	1.79741e+06	39		Sludge Incineration	10		0.00660569
		Primary Disinfection								Aeration	12		0.00711382
Primary Disinfection	Material and Chemical Inputs	67	HDPE	2.2e-06	kg	5.3676e+12	1.18087e+07	125		Sludge Thickening and Dewatering	12		0.00711382
		Piping†								Sludge Incineration	12		0.00711382
Piping	Material and Chemical Inputs	68	Ductile Iron	3.08523e-05	kg	1.71058e+13	5.27755e+08	52		Primary Sedimentation	16		0.00762195	0.0635163
Piping	Material and Chemical Inputs	69	Reinforced Concrete	0.000921901	kg	1.37208e+12	1.26492e+09	44		Sludge Thickening and Dewatering	16		0.00762195	0.0635163
Piping	Earthwork	70	Earthwork	3.5187e-06	m³	9.46004e+11	3.32871e+06	39		Sludge Incineration	16		0.00762195	0.0635163
		Total:					1.16965e+11			Sludge Thickening and Dewatering	20		0.00838415	0.0698679
		Total (sej/yr):					1.84354e+19			Screening and Grit Removal	48		0.0147358	0.127033
										Sludge Thickening and Dewatering	48		0.0147358	0.127033
										Screening and Grit Removal	72			0.177846
										Screening and Grit Removal	90			0.215955
										Screening and Grit Removal	96			0.228659
										Primary Sedimentation	96			0.228659
										Aeration	120			0.254065
										Release of Wastewater Effluent	120			0.254065
													Cross-sectional area (m2)
										Life Cycle Stage	Diameter (m)	Outside Diameter (m)*	Ductile Iron	Reinforced Concrete
										Sludge Thickening and Dewatering	0.152439	0.175305	0.00362481
										Primary Sedimentation	0.203252	0.229929	0.00471479
										Aeration	0.203252	0.229929	0.00471479
										Sludge Thickening and Dewatering	0.203252	0.229929	0.00471479
										Aeration	0.254065	0.282012	0.00598951
										Sludge Thickening and Dewatering	0.254065	0.282012	0.00598951
										Sludge Incineration	0.254065	0.282012	0.00598951
										Aeration	0.304878	0.335366	0.00765399
										Sludge Thickening and Dewatering	0.304878	0.335366	0.00765399
										Sludge Incineration	0.304878	0.335366	0.00765399
										Primary Sedimentation	0.406504	0.442073	0.010768	0.0937889
										Sludge Thickening and Dewatering	0.406504	0.442073	0.010768	0.0937889
										Sludge Incineration	0.406504	0.442073	0.010768	0.0937889
										Sludge Thickening and Dewatering	0.50813	0.54878	0.0146755	0.126868
										Screening and Grit Removal	1.21951	1.29065	0.0604313	0.537385
										Sludge Thickening and Dewatering	1.21951	1.29065	0.0604313	0.537385
										Screening and Grit Removal	1.82927			1.12141
										Screening and Grit Removal	2.28659			1.69783
										Screening and Grit Removal	2.43902			1.91634
										Primary Sedimentation	2.43902			1.91634
										Aeration	3.04878			2.63623
										Release of Wastewater Effluent	3.04878			2.63623
													Volume Material/Volume Water (m3/m3yr)
										Life Cycle Stage	Diameter (m)		Ductile Iron	Reinforced Concrete
										Sludge Thickening and Dewatering	0.152439		2.64611e-11
										Primary Sedimentation	0.203252		2.73458e-10
										Aeration	0.203252		3.25321e-11
										Sludge Thickening and Dewatering	0.203252		5.18627e-10
										Aeration	0.254065		8.38532e-11
										Sludge Thickening and Dewatering	0.254065		2.4557e-10
										Sludge Incineration	0.254065		1.73696e-10
										Aeration	0.304878		1.45426e-10
										Sludge Thickening and Dewatering	0.304878		1.99004e-11
										Sludge Incineration	0.304878		2.37274e-10	0
										Primary Sedimentation	0.406504		0	1.21926e-09
										Sludge Thickening and Dewatering	0.406504		6.89151e-10	0
										Sludge Incineration	0.406504		3.01503e-10	0
										Sludge Thickening and Dewatering	0.50813		6.31046e-10	0
										Screening and Grit Removal	1.21951		0	4.24534e-09
										Sludge Thickening and Dewatering	1.21951		9.669e-10	0
										Screening and Grit Removal	1.82927			1.9064e-09
										Screening and Grit Removal	2.28659			2.20718e-09
										Screening and Grit Removal	2.43902			3.83267e-08
										Primary Sedimentation	2.43902			3.83267e-08
										Aeration	3.04878			3.4271e-08
										Release of Wastewater Effluent	3.04878			2.63623e-07
										Total			4.3454e-09	3.84125e-07
										Density of Material (kg/m³)
													Ductile Iron	Reinforced Concrete
													7100	2400
													source: ductile.ort

## Sheet: T-S7. WW Coll Infr
		Source:	EPA, 2014b							Pipe Tables
		Annual Water Treated		157615342	m³
		Year:		2011
Unit Process	Category	Item	Description	Value	Unit	UEV (sej/unit)	Emergy (sej/m³)	UEV ID
		Piping†								Source:			WWT_LCAResults_DraftFinal.Sept2014																																Nominal Pipe Size (in)	Wall Thickness (m)
Piping	Material and Chemical Inputs	1	PVC	0.000547099	kg	8.38445e+13	4.58712e+10	66		Tab:			Pipe Network																																	PVC1	Vitrified Clay2	Concrete3	Reinforced Concrete4
Piping	Material and Chemical Inputs	2	Vitrified Clay	0.00557903	kg	2.82203e+12	1.57442e+10	49
Piping	Material and Chemical Inputs	3	Concrete	0.0131359	kg	1.37208e+12	1.80235e+10	44		Pipe Size (in)	Nominal OD (in)		Meters (m/(m³yr))							Pipe Size (in)	Meters (m/(m³yr))
Piping	Material and Chemical Inputs	4	Reinforced Concrete	0.0123913	kg	1.37208e+12	1.70018e+10	44					PVC	Vitrified Clay	Concrete	Reinforced Concrete	Cement-Lined Ductile Iron	Cement for lining			PVC	Vitrified Clay	Concrete	Reinforced Concrete	Cement-Lined Ductile Iron	Cement for lining
Piping	Material and Chemical Inputs	5	Cement-Lined Ductile Iron - Ductile Iron	0.00022813	kg	1.71058e+13	3.90235e+09	52		8	8.625		1.76964e-05	2.40091e-05	8.86248e-06	2.35392e-07	5.37755e-07	5.37755e-07		8	0.0903055	0.12252	0.0452257	0.00120122	0.0027442	0.0027442
Piping	Material and Chemical Inputs	6	Cement-Lined Ductile Iron - Cement	2.7247e-05	kg	2.74576e+12	7.48138e+07	37		10	10.75		3.58504e-08	2.50801e-06	4.59692e-07	1.86255e-08	3.17301e-08	3.17301e-08		10	0.000182947	0.0127985	0.00234583	9.50468e-05	0.00016192	0.00016192																			8	0.00843496	0.0214685	0.050813	0.050813
Piping	Earthwork	7	Earthwork	0.000384731	m³	9.46004e+11	3.63957e+08	39		12	12.75		4.65513e-06	2.58783e-05	4.56104e-05	3.82701e-06	6.89046e-07	6.89046e-07		12	0.0237554	0.132058	0.232752	0.0195295	0.00351624	0.00351624																			10	0.0104929	0.0264228	0.050813	0.050813
		Total:					1.00982e+11			15	15		1.09152e-06	6.32886e-06	2.92199e-06	5.67844e-07	0	0		15	0.00557006	0.0322965	0.0149111	0.00289774	0	0																			12	0.0124492	0.0318852	0.050813	0.050813
		Total (sej/yr):					1.59163e+19			16	16		0	0	0	0	1.62623e-07	1.62623e-07		16	0	0	0	0	0.000829872	0.000829872																			15	0.0152439	0.0377287	0.0571646	0.0571646
										18	18		9.62442e-07	5.06573e-06	2.759e-06	6.27735e-07	1.06364e-07	1.06364e-07		18	0.0049114	0.0258507	0.0140793	0.00320337	0.00054278	0.00054278																			16	0.015625	0.0517022	0.0635163	0.0635163
										20	20		0	5.95548e-07	0	0	4.44943e-08	4.44943e-08		20	0	0.00303912	0	0	0.000227057	0.000227057																			18	0.0175813	0.0517022	0.0635163	0.0635163
										21	21		4.29423e-07	1.07906e-06	9.37399e-07	3.57032e-07	0	0		21	0.00219137	0.00550649	0.0047836	0.00182195	0	0																			20	0.0195376	0.0574187	0.0698679	0.0698679
										24	24		1.4942e-06	2.6563e-06	1.68866e-06	4.27886e-07	3.09339e-07	3.09339e-07		24	0.00762499	0.0135553	0.00861734	0.00218353	0.00157857	0.00157857																			21	0.0234502	0.0574187	0.0698679	0.0698679
										27	27		1.62482e-07	2.04998e-07	1.75729e-07	2.94512e-07	0	0		27	0.000829157	0.00104612	0.000896754	0.00150291	0	0																			24	0.0234502	0.0632622	0.0762195	0.0762195
										30	30		8.67818e-07	2.18491e-07	1.71079e-06	1.06252e-06	3.15776e-07	3.15776e-07		30	0.00442852	0.00111497	0.00873028	0.00542212	0.00161142	0.00161142																			27	0.0293191	0.0723882	0.0825711	0.0825711
										33	33		0	8.51682e-08	2.25859e-07	9.74036e-08	0	0		33	0	0.000434618	0.00115257	0.000497056	0	0																			30	0.0293191	0.0803608	0.0889228	0.0889228
										36	36		4.30406e-07	2.51422e-07	6.72602e-07	1.31771e-06	2.40493e-07	2.40493e-07		36	0.00219639	0.00128302	0.00343233	0.00672434	0.00122725	0.00122725																			33	0.035188	0.0883333	0.0952744	0.0952744
										42	42		0	6.74885e-08	7.67056e-07	6.11519e-07	0	0		42	0	0.000344397	0.00391433	0.00312062	0	0																			36	0.035188	0.0963059	0.101626	0.101626
										48	48		0	0	4.33615e-07	7.28049e-07	0	0		48	0	0	0.00221276	0.00371528	0	0																			42	--	0.112251	0.114329	0.114329
		Material Requirements for MSDGC Lateral Lines								54	54		0	0	2.46086e-07	5.10497e-07	0	0		54	0	0	0.00125579	0.00260509	0	0																			48	--	--	0.127033	0.127033
		Item	Description	Value	Unit	UEV (sej/unit)	Emergy (sej/m³)			60	60		0	0	3.82321e-07	1.76033e-06	0	0		60	0	0	0.00195101	0.00898307	0	0																			54	--	--	0.139736	0.139736
		Piping†								66	66		0	0	5.61324e-08	5.79387e-07	0	0		66	0	0	0.000286447	0.00295665	0	0																			60	--	--	0.152439	0.152439
		1	Collection Infrastructure				1.00982e+11			72	72		0	0	2.34126e-07	5.40909e-07	0	0		72	0	0	0.00119476	0.00276029	0	0																			66	--	--	0.165142	0.165142
		2	Laterals, if Cement-Lined Ductile Iron, 4 "	0.502757	kg	1.71058e+13	8.60008e+12			96	96		0	0	8.42605e-08	7.80543e-07	0	0		96	0	0	0.000429986	0.00398316	0	0																			72	--	--	0.177846	0.177846
		3	Laterals, if PVC, 4"	0.106241	kg	8.38445e+13	8.90772e+12			Total (m/(m3yr)):			2.78256e-05	0.000144311	2.14533e-05	1.8757e-06	4.94975e-07				0.141996	0.351848	0.348172	0.0732029	0.0124393																				96	--	--	0.228659	0.228659
		Total:					1.76088e+13			Total (m/yr):																																			Table S 10 Notes
						Total (sej/yr):	0																																						1	ASTM D2241, assumed SDR26.
																																													2	http://www.loganclaypipe.com/pp_pipespecsdata.html
		1	from above							NPS (in)	OD (in)*	OD (in)**	Wall Thickness (m)						in to m	39.36																									3	same as RCP, verified at http://www.mcphersonconcrete.com/pipe-specs.htm
		2	Lateral Mass per Water Treated (kg/m3) = # Laterals * Lateral Length (m) * Lateral X-sec Area (m2) * Density (kg/m3) / Annual Water Treated (m3)										PVC	Vitrified Clay	Concrete	Reinforced Concrete	Cement-Lined Ductile Iron	Cement for lining									http://www.loganclaypipe.com/pp_pipespecsdata.html																		4	ASTM C76, Assumed Class III Wall B.
			# Laterals:	518000		number of customer accounts				4	4.5		0.00439533	0.01156													ID (in)	OD (in)	thickness																5	ASTM A746.
			Lateral Length:	10	m	assumed				6	6.625		0.00647866	0.0177846													4	4.91	0.455																6	ANSI C104 Cement Lining.
			Lateral X-sec Area:	0.00215461	m2	4 inch, cement-lined ductile iron				8	8.625	9.69	0.00843496	0.0214685	0.050813	0.050813	0.00635163	0.00158791		ASTM C76, Assumed Class III Wall B							6	7.4	0.7
			Lateral X-sec Area:	0.00316854	m2	6 inch, cement-lined ductile iron				10	10.75	12.08	0.0104929	0.0264228	0.050813	0.050813	0.00660569	0.00158791		same as RCP, verified at http://www.mcphersonconcrete.com/pipe-specs.htm							8	9.69	0.845
			Ductile Iron Density:	7100	kg/m3					12	12.75	14.51	0.0124492	0.0318852	0.050813	0.050813	0.00711382	0.00158791		ASTM D2241, assumed SDR26							10	12.08	1.04
			Annual Water Treated:	157615342	m3/yr					15	15	17.97	0.0152439	0.0377287	0.0571646	0.0571646	0.00762195	0.00238186		http://www.loganclaypipe.com/pp_pipespecsdata.html							12	14.51	1.255
			Lateral Mass per Water Treated:	0.502757	kg/m3					16	16	20.07	0.015625	0.0517022	0.0635163	0.0635163	0.00762195	0.00238186		ASTM A746							15	17.97	1.485
		2	Lateral Mass per Water Treated (kg/m3) = # Laterals * Lateral Length (m) * Lateral X-sec Area (m2) * Density (kg/m3) / Annual Water Treated (m3)							18	18	22.07	0.0175813	0.0517022	0.0635163	0.0635163	0.00787602	0.00238186		ANSI C104 Cement Lining							18	22.07	2.035
			# Laterals:	518000		number of customer accounts				20	20	24.52	0.0195376	0.0574187	0.0698679	0.0698679	0.00838415	0.00238186									21	25.52	2.26
			Lateral Length:	10	m	assumed				21	21	25.52	0.0234502	0.0574187	0.0698679	0.0698679	0.00940041	0.00238186									24	28.98	2.49
			Lateral X-sec Area:	0.00230905	m2	4 inch, PVC				24	24	28.98	0.0234502	0.0632622	0.0762195	0.0762195	0.00940041	0.00238186
			Lateral X-sec Area:	0.00495713	m2	6 inch, PVC				27	27	32.6984	0.0293191	0.0723882	0.0825711	0.0825711	0.0106707	0.00317581									27		2.8492
			PVC Density:	1400	kg/m3					30	30	36.326	0.0293191	0.0803608	0.0889228	0.0889228	0.0106707	0.00317581									30		3.163
			Annual Water Treated:	157615342	m3/yr					33	33	39.9536	0.035188	0.0883333	0.0952744	0.0952744	0.0119411	0.00317581									33		3.4768
			Lateral Mass per Water Treated:	0.106241	kg/m3					36	36	43.5812	0.035188	0.0963059	0.101626	0.101626	0.0119411	0.00317581									36		3.7906
										42	42	50.8364		0.112251	0.114329	0.114329											42		4.4182
										48	48				0.127033	0.127033
										54	54				0.139736	0.139736
										60	60				0.152439	0.152439
										66	66				0.165142	0.165142
										72	72				0.177846	0.177846
										96	96				0.228659	0.228659
										102	102					0.241362
										108	108					0.2544
										114	114					0.267
										120	120					0.2796
										126	126					0.2922
										132	132					0.3048
										138	138					0.3174
										144	144					0.33
										150	150					0.3426
										156	156					0.3552
										168	168					0.3804
										180	180					0.4056
										234	234					0.519
										*applies to PVC pipe less than 14 in
										**applies to VCP
										NPS (m)	OD (m)*	OD (m)**	Cross-sectional area (m²)
													PVC	Vitrified Clay	Concrete	Reinforced Concrete	Cement-Lined Ductile Iron	Cement for lining
										0.101626	0.114329	0	0.00146398	0.00411054
										0.152439	0.168318	0	0.0032345	0.0095107
										0.203252	0.219131	0.246189	0.00560954	0.0151563	0.0405574	0.0405574	0.00418248	0.00102186
										0.254065	0.27312	0.306911	0.00872099	0.0232832	0.0486688	0.0486688	0.00540954	0.00127534
										0.304878	0.323933	0.368648	0.0124108	0.0337336	0.0567803	0.0567803	0.00697262	0.00152882
										0.381098	0.381098	0.456555	0.0175208	0.0406989	0.0581745	0.0581745	0.0089429	0.00283387
										0.406504	0.406504	0.509909	0.0191872	0.0576295	0.0684405	0.0684405	0.00955126	0.00302398
										0.457317	0.457317	0.560722	0.0242881	0.0658829	0.0785799	0.0785799	0.0111206	0.0034042
										0.50813	0.50813	0.622967	0.0299894	0.0813021	0.096197	0.096197	0.0131631	0.00378443
										0.533537	0.533537	0.648374	0.0375786	0.0858851	0.101774	0.101774	0.0154789	0.00397454
										0.609756	0.609756	0.73628	0.0431937	0.108612	0.127756	0.127756	0.0177299	0.00454488
										0.685976	0.685976	0.830752	0.0604838	0.139539	0.156526	0.156526	0.0226383	0.00681237
										0.762195	0.762195	0.922917	0.0675042	0.172136	0.188085	0.188085	0.0251934	0.00757282
										0.838415	0.838415	1.01508	0.0887938	0.208153	0.222432	0.222432	0.0310043	0.00833327
										0.914634	0.914634	1.10725	0.0972196	0.247588	0.259567	0.259567	0.0338636	0.00909372
										1.06707	1.06707	1.29158	0	0.336715	0.342203	0.342203	0	0
										1.21951	1.21951	0	0	0	0.435992	0.435992	0	0
										1.37195	1.37195	0	0	0	0.540934	0.540934	0	0
										1.52439	1.52439	0	0	0	0.657029	0.657029	0	0
										1.67683	1.67683	0	0	0	0.784278	0.784278	0	0
										1.82927	1.82927	0	0	0	0.92268	0.92268	0	0
										2.43902	2.43902	0	0	0	1.58782	1.58782	0	0
											2.59146					1.78199
											2.7439					1.98966
											2.89634					2.20551
											3.04878					2.43242
											3.20122					2.6704
											3.35366					2.91946
											3.5061					3.17958
											3.65854					3.45078
											3.81098					3.73305
											3.96341					4.02638
											4.26829					4.64627
											4.57317					5.31044
											5.94512					8.84722
										*applies to PVC pipe less than 14 in										Collection System	Density of Material (kg/m³)							Collection System	UEV of Material (sej/kg)							Collection System	UEV of Material (sej/kg)
										**applies to VCP											PVC	Vitrified Clay	Concrete	Reinforced Concrete	Cement-Lined Ductile Iron	Cement for Lining			PVC	Vitrified Clay	Concrete	Reinforced Concrete	Cement-Lined Ductile Iron	Cement for Lining			PVC	Vitrified Clay	Concrete	Reinforced Concrete	Cement-Lined Ductile Iron	Cement for Lining
																					1400	2245	2400	2400	7100	3150			8.38445e+13	2.82203e+12	1.37208e+12	1.37208e+12	1.71058e+13	2.74576e+12			8.38445e+13	2.82203e+12	1.37208e+12	1.37208e+12	1.71058e+13	2.74576e+12
										NPS (m)	OD (m)*	OD (m)**	Volume material per volume of water per year (m³/(m³yr))							Nominal Pipe Size (in)	Mass per Volume of Water per Year (kg/(m³yr))							Nominal Pipe Size (in)	Emergy per Volume of Water per Year (sej/(m³yr))							Nominal Pipe Size (in)	Emergy per Length of Pipe (sej/(m))
													PVC	Vitrified Clay	Concrete	Reinforced Concrete	Cement-Lined Ductile Iron	Cement for lining			PVC	Vitrified Clay	Concrete	Reinforced Concrete	Cement-Lined Ductile Iron	Cement for Lining			PVC	Vitrified Clay	Concrete	Reinforced Concrete	Cement-Lined Ductile Iron	Cement for Lining			PVC	Vitrified Clay	Concrete	Reinforced Concrete	Cement-Lined Ductile Iron	Cement for Lining
										0.203252			9.92684e-08	3.6389e-07	3.59439e-07	9.54687e-09	2.24915e-09	5.49508e-10		8	0.000138976	0.000816932	0.000862653	2.29125e-05	1.5969e-05	1.73095e-06		8	1.16523e+10	2.30541e+09	1.18363e+09	3.14377e+07	2.73162e+08	4.75278e+06		8	6.5846e+14	9.60225e+13	1.33555e+14	1.33555e+14	5.07968e+14	8.83818e+12
										0.254065			3.12651e-10	5.83943e-08	2.23727e-08	9.0648e-10	1.71645e-10	4.04666e-11		10	4.37711e-07	0.000131095	5.36944e-05	2.17555e-06	1.21868e-06	1.2747e-07		10	3.66997e+07	3.69955e+08	7.36729e+07	2.98503e+06	2.08465e+07	350002		10	1.02369e+15	1.4751e+14	1.60266e+14	1.60266e+14	6.56996e+14	1.10306e+13
										0.304878			5.77737e-08	8.72968e-07	2.58977e-06	2.17299e-07	4.80446e-09	1.05343e-09		12	8.08832e-05	0.00195981	0.00621545	0.000521517	3.41116e-05	3.3183e-06		12	6.78161e+09	5.53066e+09	8.52809e+09	7.15562e+08	5.83508e+08	9.11127e+06		12	1.4568e+15	2.13718e+14	1.86977e+14	1.86977e+14	8.46835e+14	1.3223e+13
										0.381098			1.91242e-08	2.57577e-07	1.69985e-07	3.3034e-08	0	0		15	2.67739e-05	0.000578261	0.000407965	7.92817e-05	0	0		15	2.24484e+09	1.63187e+09	5.5976e+08	1.08781e+08	0	0		15	2.05663e+15	257846219600816	1.91568e+14	1.91568e+14	1086127530166242	2.45105e+13
										0.406504			0	0	0	0	1.55325e-09	4.91767e-10		16	0	0	0	0	1.10281e-05	1.54907e-06		16	0	0	0	0	1.88644e+08	4.25337e+06		16	2252241130180047	3.6511e+14	2.25374e+14	2.25374e+14	1.16001e+15	2.61549e+13
										0.457317			2.33758e-08	3.33745e-07	2.16802e-07	4.93273e-08	1.18283e-09	3.62084e-10		18	3.27262e-05	0.000749257	0.000520325	0.000118386	8.3981e-06	1.14056e-06		18	2.74391e+09	2.11443e+09	7.13926e+08	1.62434e+08	1.43656e+08	3.13172e+06		18	2.85099e+15	4.17399e+14	2.58763e+14	2.58763e+14	1.35062e+15	2.94435e+13
										0.50813			0	4.84193e-08	0	0	5.85682e-10	1.68385e-10		20	0	0.000108701	0	0	4.15834e-06	5.30414e-07		20	0	3.06759e+08	0	0	7.11319e+07	1.45639e+06		20	3520225434993408	5.15087e+14	3.16776e+14	3.16776e+14	1.59868e+15	3.27321e+13
										0.533537			1.61371e-08	9.26749e-08	9.54025e-08	3.63364e-08	0	0		21	2.2592e-05	0.000208055	0.000228966	8.72074e-05	0	0		21	1.89421e+09	5.87139e+08	3.14159e+08	1.19655e+08	0	0		21	4411058209742538	5.44122e+14	3.35139e+14	3.35139e+14	1.87994e+15	3.43764e+13
										0.609756			6.45401e-08	2.88508e-07	2.15736e-07	5.46649e-08	5.48453e-09	1.40591e-09		24	9.03561e-05	0.0006477	0.000517767	0.000131196	3.89402e-05	4.42861e-06		24	7.57586e+09	1.82783e+09	7.10416e+08	1.80011e+08	6.66104e+08	1.21599e+07		24	5070179324910523	6.8811e+14	4.20698e+14	4.20698e+14	2153315557595572	3.93094e+13
										0.685976			9.82755e-09	2.86051e-08	2.75061e-08	4.60988e-08	0	0		27	1.37586e-05	6.42184e-05	6.60147e-05	0.000110637	0	0		27	1.15358e+09	1.81226e+08	9.05773e+07	1.51803e+08	0	0		27	7099723211049835	884041640475371	5.15438e+14	5.15438e+14	2749454262077977	5.89212e+13
										0.762195			5.85814e-08	3.76103e-08	3.21774e-07	1.99845e-07	7.95547e-09	2.39131e-09		30	8.20139e-05	8.44352e-05	0.000772258	0.000479627	5.64838e-05	7.53263e-06		30	6.87642e+09	2.38279e+08	1.0596e+09	6.58086e+08	9.66202e+08	2.06828e+07		30	7923803131855741	1.09056e+15	6.19361e+14	6.19361e+14	3.05978e+15	6.54985e+13
										0.838415			0	1.7728e-08	5.02382e-08	2.16657e-08	0	0		33	0	3.97994e-05	0.000120572	5.19976e-05	0	0		33	0	1.12315e+08	1.65434e+08	7.13448e+07	0	0		33	1.04228e+16	1.31875e+15	7.32465e+14	7.32465e+14	3765513020740304	7.20757e+13
										0.914634			4.18439e-08	6.22493e-08	1.74585e-07	3.42034e-07	8.14396e-09	2.18698e-09		36	5.85814e-05	0.00013975	0.000419005	0.000820881	5.78221e-05	6.88898e-06		36	4.91173e+09	3.94378e+08	5.74908e+08	1.12631e+09	9.89096e+08	1.89155e+07		36	1.14119e+16	1.56859e+15	8.54751e+14	8.54751e+14	4.11278e+15	7.8653e+13
										1.06707			0	2.27244e-08	2.62489e-07	2.09264e-07	0	0		42	0	5.10162e-05	0.000629973	0.000502233	0	0		42	0	1.4397e+08	8.64373e+08	6.89103e+08	0	0		42	0	2.13325e+15	1.12687e+15	1.12687e+15	0	0
										1.21951			0	0	1.89052e-07	3.17423e-07	0	0		48	0	0	0.000453726	0.000761816	0	0		48	0	0	6.22547e+08	1.04527e+09	0	0		48	0	0	1435715208427911	1435715208427911	0	0
										1.37195			0	0	1.33116e-07	2.76145e-07	0	0		54	0	0	0.000319479	0.000662748	0	0		54	0	0	4.3835e+08	9.09342e+08	0	0		54	0	0	1781288520223931	1781288520223931	0	0
										1.52439			0	0	2.51196e-07	1.15659e-06	0	0		60	0	0	0.000602871	0.00277581	0	0		60	0	0	8.27187e+08	3.80863e+09	0	0		60	0	0	2.16359e+15	2.16359e+15	0	0
										1.67683			0	0	4.40234e-08	4.54401e-07	0	0		66	0	0	0.000105656	0.00109056	0	0		66	0	0	1.44969e+08	1.49634e+09	0	0		66	0	0	2.58262e+15	2.58262e+15	0	0
										1.82927			0	0	2.16024e-07	4.99086e-07	0	0		72	0	0	0.000518457	0.00119781	0	0		72	0	0	7.11364e+08	1.64348e+09	0	0		72	0	0	3.03837e+15	3.03837e+15	0	0
										2.43902			0	0	1.33791e-07	1.23936e-06	0	0		96	0	0	0.000321097	0.00297447	0	0		96	0	0	4.40571e+08	4.08121e+09	0	0		96	0	0	5228674456739785	5228674456739785	0	0
										Total			3.90785e-07	2.48509e-06	5.4733e-06	5.16303e-06	3.2131e-08	8.64984e-09		Total Mass:	0.000547099	0.00557903	0.0131359	0.0123913	0.00022813	2.7247e-05		Total Emergy:	4.58712e+10	1.57442e+10	1.80235e+10	1.70018e+10	3.90235e+09	7.48138e+07
																				Proportion:	0.0171457	0.174844	0.411672	0.388335	0.00714946	0.000853904		Proportion:	0.455895	0.156475	0.179128	0.168974	0.0387839	0.000743543
																				% Concrete:	0.800007							% Concrete:	0.348102
													Density of Material (kg/m³)							% PVC:	0.0171457							% PVC:	0.455895
													PVC	Vitrified Clay	Concrete	Reinforced Concrete	Cement-Lined Ductile Iron	Cement		Mass Concrete (kg):	4.02348e+06							Emergy Concrete (sej/(m3yr)):	3.50253e+10
													1400	2245	2400	2400	7100	3150		Mass PVC (kg):	86231.1							Emergy PVC (sej/(m3yr)):	4.58712e+10
													Titow, 1984. PVC Technology	http://www.svcp-sa.com/default.asp?action=article&ID=47	http://hypertextbook.com/facts/1999/KatrinaJones.shtml		http://www.ductile.org/didata/Section3/3part2.htm#Density	http://www.quantachrome.com/materials_applications/Cement_density.htm										Emergy Total (sej/(m3yr)):	1.00618e+11
																												Emergy Concrete (sej/yr):	5.52053e+18
																												Emergy PVC (sej/yr):	7.23001e+18
																												Emergy Total (sej/yr):	1.58589e+19
[truncated: 2 more columns]

## Sheet: T-S8. WW Inputs
	Individual Line Items, Referenced							Aggregated by UEV							Electricity UEV Sensitivity Analysis
UEV ID	Description	Value	Unit	UEV (sej/unit)	Emergy (sej/m³)		Item	Description	Unit	UEV (sej/unit)	Emergy (sej/m³)	Ind. %	Cum. %		Scenario	Emergy (sej/m³)	Change
59	Aluminum	1.1597e-06	kg	8.18644e+13	9.49382e+07		109	Purchased Electricity	kWh	7.94898e+11	3.54745e+11	0.390339	0.390339		Base	7.40918e+11
52	Cast Iron	4.9183e-05	kg	1.71058e+13	8.41316e+08		10	Natural Gas	m³	5.36811e+12	1.26634e+11	0.13934	0.52968		-25%	6.52232e+11	-0.119698
37	Cement-Lined Ductile Iron - Cement	2.7247e-05	kg	2.74576e+12	7.48138e+07		85	Labor	$	1.97368e+12	1.08591e+11	0.119487	0.649167		+25%	8.29604e+11	0.119698
52	Cement-Lined Ductile Iron - Ductile Iron	0.00022813	kg	1.71058e+13	3.90235e+09		44	Concrete	kg	1.37208e+12	1.07293e+11	0.118059	0.767225		min	4.34371e+11	-0.413739
44	Concrete	0.0648843	kg	1.37208e+12	8.90263e+10		154	Sodium hypochlorite	liters	3.95085e+12	4.84923e+10	0.0533579	0.820583		max	1.54292e+12	1.08245
50	Copper	3.3954e-06	kg	1.52916e+14	5.1921e+08		66	PVC	kg	8.38445e+13	4.58712e+10	0.0504739	0.871057
16	Diesel	1.78974e-06	m³	5.11563e+09	9155.63		53	Other Steel	kg	1.88136e+13	3.96807e+10	0.0436622	0.914719
52	Ductile Iron	3.08523e-05	kg	1.71058e+13	5.27755e+08		23	Polymer (polyacrylamide)	kg	4.51271e+12	3.0977e+10	0.0340852	0.948805
39	Earthwork	0.000404759	m³	9.46004e+11	3.82904e+08		49	Vitrified Clay	kg	2.82203e+12	1.57442e+10	0.017324	0.966129
56	Electrical Steel	1.9283e-05	kg	1.27127e+14	2.4514e+09		29	Sodium Hydroxide	kg	7.33477e+12	1.4413e+10	0.0158592	0.981988
19	Gasoline	1.47969e-06	m³	4738973684210526	7.0122e+09		19	Gasoline	m³	4738973684210526	7.0122e+09	0.0077158	0.989704
125	HDPE	2.52e-05	kg	5.3676e+12	1.35264e+08		52	Cast Iron	kg	1.71058e+13	5.27142e+09	0.00580035	0.995504
85	Labor	0.0301761	$	1.97368e+12	5.95581e+10		56	Electrical Steel	kg	1.27127e+14	2.4514e+09	0.00269737	0.998201
85	Materials - Unspecified	0.00639565	$	1.97368e+12	1.2623e+10		50	Copper	kg	1.52916e+14	5.1921e+08	0.000571307	0.998773
10	Natural Gas	0.0235901	m³	5.36811e+12	1.26634e+11		57	Stainless Steel 18/8 Coil	kg	1.30886e+14	4.27524e+08	0.000470422	0.999243
85	Other O&M	0.012336	$	1.97368e+12	2.43474e+10		39	Earthwork	m³	9.46004e+11	3.82904e+08	0.000421324	0.999664
53	Other Steel	4.1546e-06	kg	1.88136e+13	7.81628e+07		125	HDPE	kg	5.3676e+12	1.35264e+08	0.000148836	0.999813
23	Polymer (polyacrylamide)	0.0068644	kg	4.51271e+12	3.0977e+10		59	Aluminum	kg	8.18644e+13	9.49382e+07	0.000104464	0.999918
109	Purchased Electricity	0.446277	kWh	7.94898e+11	3.54745e+11		37	Cement-Lined Ductile Iron - Cement	kg	2.74576e+12	7.48138e+07	8.23205e-05	1
66	PVC	0.000547099	kg	8.38445e+13	4.58712e+10		16	Diesel	m³	5.11563e+09	9155.63	1.00743e-08	1
44	Reinforced Concrete	0.0133132	kg	1.37208e+12	1.82667e+10					Total:	9.08811e+11
85	Service	0.00135335	$	1.97368e+12	2.67108e+09
29	Sodium Hydroxide	0.00196502	kg	7.33477e+12	1.4413e+10
154	Sodium hypochlorite	0.0122739	liters	3.95085e+12	4.84923e+10
57	Stainless Steel 18/8 Coil	3.2664e-06	kg	1.30886e+14	4.27524e+08
53	Steel	0.002105	kg	1.88136e+13	3.96025e+10
49	Vitrified Clay	0.00557903	kg	2.82203e+12	1.57442e+10
85	Waste Disposal	0.00475842	$	1.97368e+12	9.39162e+09

## Sheet: T-S9. Lick Run
DWTP:	123560247	m³/yr
WWTP:	157615342	m³/yr
Functional Unit:	1 year, Lick Run Watershed
Item	Parameter	Value	Source			DWTP Component	Emergy (sej/m3)	WWTP Component	Emergy (sej/m3)
	2011 GCWW Abstraction (m³/yr)	1.47037e+08	EPA, 2014b			Input Water	1.19066e+11	Input Water	1.71882e+13
	2011 GCWW Delivered to Consumer (m2)	123560247	EPA, 2014b			Plant	8.82266e+11	Plant	7.29367e+11
	GCWW Number People Served	723527	Communication with GCWW Staff			Distribution	8.96724e+11	Collection	1.79444e+11
	GCWW Per Capita Annual Use (m3/p·yr)	170.775	Calculated
	2011 MSDGC Treatment (m3/yr)	157615342	EPA, 2014a			Component	Emergy (sej/yr)	Component	Emergy (sej/yr)
	2011 MSDGC Discharge (m³/yr)	1.33973e+08	EPA, 2014a			Total	2.19813e+20	Total (sej/yr):	1.43243e+20
	MSDGC Number of People Served	518000	Communication with MSDGC Staff
	MSDGC Per Capita Annual Production (m3/p·yr)	304.277	Calculated, includes stormwater			Flow	gpcd
	Lick Run Population (p)	13750	EPA, 2011, p. 3-1			Consumption	123.496
	Total System Area (m2)	11007840	EPA, 2011, p. 2-1			Generation	220.039
	Impervious Area (m2)	3346869	EPA, 2011, p. 2-8
	Vegetated Area (m2)	7660971	Vegetated area, total area minus impervious surface (EPA, 2011 p. 2-8)
	Annual Precipitation (m/yr)	1.05	EPA, 2011, p. 3-15
	DWTP Emergy Input, Treatment Plant (sej/m3)	8.82266e+11	This Study
	DWTP Emergy Input, Distribution System (sej/m3)	8.96724e+11	This Study
	WWTP Emergy Input, Collection System (sej/m3)	1.79444e+11	This Study
	WWTP Emergy Input, Treatment Plant (sej/m3)	7.29367e+11	This Study
Item	Description	Flow (m3/yr)	Flow (Mm3/yr)	Value	Unit	UEV (sej/unit)	Diagram	Emergy (sej/yr)	E+17 sej	UEV Source
Renewable Inputs
1	Sunlight			5.49643e+16	J	1		5.49643e+16	0.549643	Definition
2	Wind			3.10506e+14	J	1000		3.10506e+17	3.10506	Brown and Ulgiati, 2016
3	Rain	11558232	11.5582	11558232	m3	33100000000	0.0331	3.82577e+17	3.82577	Brown and Ulgiati, 2016
4	Ohio River	2.7943e+06	2.7943	2.7943e+06	m3	100000000000	0.1	2.7943e+17	2.7943	Brown and Ulgiati, 2016
Nonrenewable Inputs
5	DW Treatment Emergy		NA	2.0717e+18	sej			2.0717e+18	20.717	This study
6	DW Distribution Emergy		NA	2.10565e+18	sej			2.10565e+18	21.0565	This study
7	Food Consumption		NA	13750	cap	7639830508474577	7639.83	1.05048e+20	1050.48	Johansson et al., 2000
8	WW Collection Emergy		NA	6.65605e+17	sej			6.65605e+17	6.65605	This study
9	WW Treatment Emergy		NA	2.70541e+18	sej			2.70541e+18	27.0541	This study
Internal Flows
10	DW Distribution	2.34815e+06	2.34815	2.34815e+06	m3	1.89806e+12	1.89806	4.45693e+18	44.5693	This study
11	DW Indoor Potable	365843	0.365843	365843	m3	1.89806e+12	1.89806	6.9439e+17	6.9439	This study
12	DW Indoor Nonpotable	596901	0.596901	596901	m3	1.89806e+12	1.89806	1.13295e+18	11.3295	This study
13	DW Outdoor Use	1.38541e+06	1.38541	1.38541e+06	m3	1.89806e+12	1.89806	2.62959e+18	26.2959	This study
14	Indoor Effluent	962743	0.962743	962743	m3	1.11011e+14	111.011	1.06875e+20	1068.75	This study
15	Stormwater	1.29436e+07	12.9436	1.29436e+07	m3	2.32714e+11	0.232714	3.01217e+18	30.1217	This study
16	Evapotranspiration	4.9833e+06	4.9833	4.9833e+06	m3	2.32714e+11	0.232714	1.15968e+18	11.5968	This study
17	Groundwater Recharge	4.07725e+06	4.07725	4.07725e+06	m3	2.32714e+11	0.232714	9.48833e+17	9.48833	This study
18	Surface Runoff	3.88309e+06	3.88309	3.88309e+06	m3	2.32714e+11	0.232714	9.0365e+17	9.0365	This study
19	CSO	1.13658e+06	1.13658	1.13658e+06	m3	2.23789e+13	22.3789	2.54352e+19	254.352	This study
20	WWTP Inflow	3.70926e+06	3.70926	3.70926e+06	m3	2.23789e+13	22.3789	8.3009e+19	830.09	This study
21	Groundwater Discharge	4.5234e+06	4.5234	4.5234e+06	m3	3.96969e+11	0.396969	1.79565e+18	17.9565	This study
22	WWTP Discharge	3.70926e+06	3.70926	3.70926e+06	m3	2.31082e+13	23.1082	8.57144e+19	857.144	This study
23	DWTP/Distribution Losses	446149	0.446149	446149	m3	1.89806e+12	1.89806	8.46817e+17	8.46817	This study
Total:								4.32238e+20
Table S12 Notes
1	Sunlight (J/yr) = Insolation (kWh/m2/d) * Area (m2) * 3.6E+06 (J/kWh) * 365 (d/yr)
	Insolation:	3.8	kWh/m2/d	Assume average insolation for Ohio, http://solarinsolation.org/
	Area:	11007840	m2	EPA, 2011, p. 2-1
	Sunlight:	5.49643e+16	J
	UEV:	1	sej/J	Definition
2	Wind (J/yr) = 0.5 * ρair (kg/m3) * CD * Geostrophic Velocity3 (m3/s3) * Area (m2) * 3.15E07 (s/yr)
	ρair:	1.23	kg/m3	Assuming standard temperature and pressure
	CD:	0.00164		Geostrophic drag coefficient over land, Garratt, 1977
	Reference Velocity:	4	m/s	http://www.nrel.gov/gis/images/30m_US_Wind.jpg
	Reference Elevation:	30	m	http://www.nrel.gov/gis/images/30m_US_Wind.jpg
	Geostrophic Elevation:	1000	m
	Geostrophic Velocity:	9.61125	m/s	Geostrophic wind over land, alpha=.25, Brown and Ulgiati, 2016
	Area:	11007840	m2	EPA, 2011, p. 2-1
	Wind Energy:	3.10506e+14	J/yr
	UEV:	1000	sej/J	Brown et al., 2016, 12.0E24 sej/yr baseline
3	Rain (m3/yr) = Annual Rain (m/yr) * Area (m2)
	Annual Rain:	1.05	m/yr	EPA, 2011, p. 3-15
	Area:	11007840	m2	EPA, 2011, p. 2-1
	Rain:	11558232	m3/yr
	UEV:	33100000000	sej/m3	Brown et al., 2016, 12.0E24 sej/yr baseline
4	Ohio River Abstraction (m3/yr) = 1.19 * Per Capita Use (m3/p·yr) * Capita (p)
	Abstraction Factor:	1.19		1.19 m3 abstracted for every 1 m3 distributed
	Per Capita Use:	170.775	m3/p·yr	Table S13
	Capita:	13750	p	EPA, 2011, p. 3-1
	Ohio River Abstraction:	2.7943e+06	m3/yr
	UEV:	100000000000	sej/m3	Brown and Ulgiati, 2016, 12.0E24 sej/yr baseline
5	DW Treatment Emergy (sej/yr) = Ohio River Abstraction (m3/yr) * DWTP Unit Emergy (sej/m3) / 1.19
	Ohio River Abstraction:	2.7943e+06	m3/yr	See item 4
	DWTP Unit Emergy:	8.82266e+11	sej/m3	This study
	Abstraction Facter:	1.19		Normalized to cubic meter of water delivered to consumer
	DW Treatment Emergy:	2.0717e+18	sej/yr
6	DW Distribution Emergy (sej/yr) = Ohio River Abstraction (m3/yr) * Distribution Unit Emergy (sej/m3) / 1.19
	Ohio River Abstraction:	2.7943e+06	m3/yr	See item 4
	Distribution Unit Emergy:	8.96724e+11	sej/m3	This study
	Abstraction Facter:	1.19		Normalized to cubic meter of water delivered to consumer
	DW Distribution Emergy:	2.10565e+18	sej/yr
7	Food Consumption (sej/yr) = Population (cap) * UEV (sej/cap∙yr)
	Lick Run Population:	13750	cap	EPA, 2011, p. 3-1
	UEV:	7639830508474577	sej/cap·yr	UEV Source: Johansson et al., 2000. Adjusted from 9.44E24 sej/yr baseline
	Food Consumption:	1.05048e+20	sej/yr
8	WW Collection Emergy (sej/yr) = WWTP Inflow (m3/yr) * Collection Unit Emergy (sej/m3)
	WWTP Inflow:	3.70926e+06	m3/yr	See Item 21
	Collection Unit Emergy:	1.79444e+11	sej/m3	This study
	WW Collection Emergy:	6.65605e+17	sej/yr
9	WW Treatment Emergy (sej/yr) = WWTP Inflow (m3/yr) * WWTP Unit Emergy (sej/m3)
	WWTP Inflow:	3.70926e+06	m3/yr	See Item 21
	WWTP Unit Emergy:	7.29367e+11	sej/m3	This study
	WW Treatment Emergy:	2.70541e+18	sej/yr
10	DW Distribution (m3/yr) = Per Capita Annual Use (m3/p·yr) * Lick Run Population (p)
	GCWW Per Capita Annual Use:	170.775	(m3/p·yr)	See Table S13
	Lick Run Population:	13750	cap	EPA, 2011, p. 3-1
	DW Distribution:	2.34815e+06	m3/yr
	UEV:	1.89806e+12	sej/m3	Sum of Emergy for Items 4, 5 and 6 divided by DW Distribution volume
11	DW Indoor Potable (m3/yr) = DW Distribution (m3/yr) * 0.41 * 0.38
	DW Distribution:	2.34815e+06	m3/yr	See Item 10.
	Indoor Percentage:	0.41		41% of total DW is indoor. Mayer et al., 1999
	Potable Percentage:	0.38		38% of indoor use is potable. Mayer et al., 1999
	DW Indoor Potable:	365843	m3/yr
	UEV:	1.89806e+12	sej/m3	See Item 10.
12	DW Indoor Nonpotable (m3/yr) = DW Distribution (m3/yr) * 0.41 * 0.62
	DW Distribution:	2.34815e+06	m3/yr	See Item 10.
	Indoor Percentage:	0.41		41% of total DW is indoor. Mayer et al., 1999
	Nonpotable Percentage:	0.62		62% of indoor use is nonpotable. Mayer et al., 1999
	DW Indoor Nonpotable:	596901	m3/yr
	UEV:	1.89806e+12	sej/m3	See Item 10.
13	DW Outdoor Use (m3/yr) = DW Distribution (m3/yr) * 0.59
	DW Distribution:	2.34815e+06	m3/yr	See Item 10.
	Outdoor Percentage:	0.59		59% of total DW is indoor. Mayer et al., 1999
	DW Outdoor Use:	1.38541e+06	m3/yr
	UEV:	1.89806e+12	sej/m3	See Item 10.
14	Indoor Effluent (m3/yr) = DW Indoor Potable (m3/yr) + DW Indoor Nonpotable (m3/yr)			Assume negligible losses in household.
	DW Indoor Potable:	365843	m3/yr	See Item 11.
	DW Indoor Nonpotable:	596901	m3/yr	See Item 12.
	Indoor Effluent:	962743	m3/yr
	UEV:	1.11011e+14	sej/m3	Sum of Emergy for Items 7, 11 and 12 divided by Indoor Effluent volume
15	Stormwater (m3/yr) = Rain (m3/yr) + Outdoor Use (m3/yr)
	Rain:	11558232	m3/yr	See Item 3.
	DW Outdoor Use:	1.38541e+06	m3/yr	See Item 13.
	Stormwater:	1.29436e+07	m3/yr
	UEV:	2.32714e+11	sej/m3	Sum of Emergy for Items 3 and 13 divided by Stormwater volume.
16	Evapotranspiration (m3/yr) = Evapotranspiration Rate (%) * Vegetated Fraction (%) * Stormwater (m3/yr)
	Evapotranspiration Rate:	55	%	Approximately 55% of incoming water, Sanford and Selnick, 2013
	Vegetated Fraction:	70	%	See Table S13
	Stormwater:	1.29436e+07	m3/yr	Sum of rain and DW outdoor use
	Evapotranspiration:	4.9833e+06	m3/yr
	UEV:	2.32714e+11	sej/m3	Same as Item 15.
17	Groundwater Recharge (m3/yr) = Stormwater (m3/yr) - Surface Runofff (m3/yr) - Evapotranspiration (m3/yr)
	Stormwater:	1.29436e+07	m3/yr	See Item 15.
	Surface Runoff:	3.88309e+06	m3/yr	See Item 18.
	Evapotranspiration:	4.9833e+06	m3/yr	See Item 16.
	Groundwater Recharge:	4.07725e+06	m3/yr
	UEV:	2.32714e+11	sej/m3	Same as Item 15.
18	Surface Runoff (m3/yr) = Stormwater (m3/yr) * Impervious Fraction (%)
	Stormwater:	1.29436e+07	m3/yr	See Item 15.
	Impervious Fraction	30	%	See Table S13
	Surface Runoff:	3.88309e+06	m3/yr
	UEV:	2.32714e+11	sej/m3	Same as Item 15.
19	CSO (m3/yr) = Annual Overflow (gal/yr) / [7.48 (gal/m3) * 35.3 (ft3/m3)]
	Annual Overflow:	300000000	gallon/yr	Communication with MSD
	CSO:	1.12977e+06	m3/yr
	UEV:	2.23789e+13	sej/m3	Sum of Emergy for Items 8, 14 and 18, split by volume with 20, divided by CSO volume.
20	WWTP Inflow (m3/yr) = Indoor Effluent (m3/yr) + Surface Runoff (m3/yr) - CSO (m3/yr)
	Indoor Effluent:	962743	m3/yr	See Item 14.
	Surface Runoff:	3.88309e+06	m3/yr	See Item 18.
	CSO:	1.12977e+06	m3/yr	See Item 19.
	WWTP Inflow:	3.71606e+06	m3/yr
	UEV:	2.23789e+13	sej/m3	Sum of Emergy for Items 8, 14 and 18, split by volume with 19, divided by WWTP Inflow volume.
21	Groundwater Discharge (m3/yr) = Groundwater Recharge (m3/yr) + DWTP/Distribution Losses (m3/yr)
	Groundwater Recharge:	4.07725e+06	m3/yr	See Item 17.
	DWTP/Distribution Losses:	446149	m3/yr	See Item 23.
	Groundwater Discharge:	4.5234e+06	m3/yr
	UEV:	3.96969e+11	sej/m3	Sum of Emergy for Items 17 and 23 divided by Groundwater Discharge volume.
22	WWTP Discharge (m3/yr) = WWTP Inflow (m3/yr)
	WWTP Inflow:	3.71606e+06	m3/yr	See Item 20.
	WWTP Discharge:	3.71606e+06	m3/yr
	UEV:	2.31082e+13	sej/m3	Sum of Emergy for Items 9 and 20 divided by WWTP Discharge volume.
23	DWTP/Distribution Losses (m3/yr) = Ohio River (m3/yr) - DW Distribution (m3/yr)
	Ohio River:	2.7943e+06	m3/yr	See Item 4.
	DW Distribution:	2.34815e+06	m3/yr	See Item 10.
	DWTP/Distribution Losses:	446149
	UEV:	1.89806e+12	sej/m3	Same as Item 10.

## Sheet: T-S10. UEVs
	Baseline	1.2e+25	sej/yr	193
Item	Description	Unit	UEV (sej/unit)	Baseline (sej/yr)	Adjusted UEV (sej/unit)	Source	Notes
Environmental Flows
1	River Water	m3	323000000000	9.44e+24	4.10593e+11	Buenfil, 2001
106	River Water	m3	100000000000	1.2e+25	100000000000	Brown and Ulgiati, 2016.
94	Terrestrial Precipitation	J	7000	1.2e+25	7000	Brown and Ulgiati, 2016.
107	Terrestrial Precipitation	m3	33040000000	1.2e+25	33040000000	Brown and Ulgiati, 2016. Rain Gibbs energy 4.72E3 J/kg
116	Ocean Precipitation	J	4900	1.2e+25	4900	Brown and Ulgiati, 2016.
108	Ocean Precipitation	m3	23128000000	1.2e+25	23128000000	Brown and Ulgiati, 2016. Rain Gibbs energy 4.72E3 J/kg
103	Wind	J	800	1.2e+25	800	Brown and Ulgiati, 2016. White Paper
Environmental Products
2	Wood Accumulation, Temperate Forest	J	46000	9.44e+24	58474.6	Tilley, 1999	9.15E13[J]=14,461[ton]*6E6[Btu/ton]*1055[J/Btu]. Used UEV for Wood Accumulation in a temperate forest watershed. Heat content from EIA (2004) Average Heat Content of Selected Biomass Fuels, Yard Trimmings
3	Compost	kg	6.27795e+12	1.2e+25	6.27795e+12	Arden, unpublished	see Compost tab
141	Compost	g	6.27795e+09	1.2e+25	6.27795e+09	Arden, unpublished	see Compost tab
143	Mulch	g	275000000	9.26e+24	3.56371e+08	Christensen, 1984 via Nelson, 1998
140	Organic Matter	J	74000	9.44e+24	94067.8	Brown and Bardi, 2001
4	Seedlings, at greenhouse	items	9600000000	1.52e+25	7.57895e+09	Markussen et al., 2014
120	Seedlings, wetland plants	g	58000	1.58e+25	44050.6	Odum, 1996 via Brown and Arias, 2009
139	Soil	g	1000000000	9.44e+24	1.27119e+09	Brown and Bardi, 2001
97	grass seed IP, at regional storehouse	kg	3400000000000	9.26e+24	4.40605e+12	Rugani et al., 2011
152	Slash pine aboveground production	g	4.87913e+07	1.2e+25	4.87913e+07	see Mulch tab
153	Slash pine harvested biomass	g	3.74067e+08	1.2e+25	3.74067e+08	see Mulch tab
Nutrients
150	Phosphorus	g	1910	9.44e+24	2427.97	Folio 1 or 2, via Brown and Bardi, 2001 (Folio 3)
Water Flows
5	Tap water, at user	m3	1830000000000	1.2e+25	1830000000000	Arden et al., 2017
6	Tap water, at user	kg	1830000000	1.2e+25	1.83e+09	Arden et al., 2017
Energy
7	Hydroelectric Electricity	J	62300	9.44e+24	79194.9	Brown and Ulgiati, 2002
95	Electricity mix, FL	J	146000	1.52e+25	115263	see Orlando Easterly Wetlands.xlsx for calculation of mix	used average FL mix which is dominated by natural gas
96	Electricity mix, FL	kWh	525600000000	1.52e+25	4.14947e+11	see Orlando Easterly Wetlands.xlsx for calculation of mix	used average FL mix which is dominated by natural gas
8	Electricity, medium voltage, at grid	kWh	221000000000	9.26e+24	2.86393e+11	CH - Switzerland
9	Electricity, medium voltage, at grid	J	61388.9	9.26e+24	79553.6	CH - Switzerland
161	Electricity	kWh	616000000000	9.44e+24	7.83051e+11	Brown and Ulgiati, 2002
162	Electricity	J	171111	9.44e+24	217514	Brown and Ulgiati, 2002		base	-25	25	min	max
109	General Electricity	kWh	625320000000	9.44e+24	7.94898e+11	Odum, 1996		7.94898e+11	5.96174e+11	9.93623e+11	108000000000	2592000000000
119	General Electricity	J	173700	9.44e+24	220805	Odum, 1996		220805	165604	276006	30000	720000
Fossil Fuels
163	Natural gas	m3	5577200000000	1.2e+25	5577200000000	Brown, 2017	1.46E+05 (sej/J) * 38.2E+06 (J/m3) = 5.58E+12 (seJ/m3). Enthalpy of natural gas obtained from MIT units and conversions factsheet web.mit.edu/mit_energy
11	Natural gas	J	146000	1.2e+25	146000	Brown, 2017
165	Nautral gas	MJ	146000000000	1.2e+25	146000000000	Brown, 2017
10	Natural gas	m3	6799600000000	1.52e+25	5.36811e+12	Brown et al., 2011	1.78E+05 (sej/J) * 38.2E+06 (J/m3) = 6.80E+12 (seJ/m3). Enthalpy of natural gas obtained from MIT units and conversions factsheet web.mit.edu/mit_energy
164	Natural gas	J	178000	1.52e+25	140526	Brown et al., 2011
90	Nautral gas	MJ	178000000000	1.52e+25	1.40526e+11	Brown et al., 2011
12	Coal	J	121500	1.52e+25	95921.1	Brown et al., 2011	Averaged hard and soft coal, including production and transport costs
176	Coal	kg	3785741955000	1.52e+25	2.98874e+12	Brown et al., 2011	1910 DWTP cited 13,400 BTU/lb, or 29,534 BTU/kg. 1.22E+05 (sej/J) * 29,534 (BTU/kg) * 1055 (J/BTU) = 3.19E+12 (sej/kg)
186	Crude Oil	J	132000	1.2e+25	132000	Brown, 2017
187	Residual oil	J	173000	1.2e+25	173000	Brown, 2017
13	Oil	J	156000	1.52e+25	123158	Brown et al., 2011
14	Biomass	J	156000	1.52e+25	123158	Brown et al., 2013
15	Nuclear	J	49000	9.26e+24	63498.9	Campbell and Ohrt (2009)
167	Diesel	J	170000	1.2e+25	170000	Brown, 2017	1.64E5 w/o L&S
18	Diesel	MJ	170000000000	1.2e+25	170000000000	Brown, 2017
166	Diesel	m³	6086000000000000	1.2e+25	6086000000000000	Brown, 2017	1.70E+05 (sej/J) * 35.8E+09 (J/m3) = 6.09E+15 (seJ/m3). Enthalpy of diesel obtained from MIT units and conversions factsheet web.mit.edu/mit_energy
16	Diesel	m³	6479800000	1.52e+25	5.11563e+09	Brown et al., 2011	1.81E+05 (sej/J) * 35.8E+09 (J/m3) = 6.48E+15 (seJ/m3). Enthalpy of diesel obtained from MIT units and conversions factsheet web.mit.edu/mit_energy
114	Diesel	kg	7.27121e+12	1.52e+25	5.74043e+12	Brown et al., 2011	SG of diesel to be 0.837, MIT units and conversions factsheet web.mit.edu/mit_energy
115	Diesel	g	7.27121e+09	1.52e+25	5.74043e+09	Brown et al., 2011	SG of diesel to be 0.837, MIT units and conversions factsheet web.mit.edu/mit_energy
17	Diesel	J	181000	1.52e+25	142895	Brown et al., 2011
113	Diesel, at regional storage	kg	3590000000000	9.26e+24	4.65227e+12	Rugani et al., 2011	RER
89	Diesel, burned in building machine	MJ	108000000000	9.26e+24	1.39957e+11	Rugani et al., 2011	Global
168	Gasoline	J	174000	1.2e+25	174000	Brown, 2017	1.71E5 w/o L&S
19	Gasoline	m³	6002700000000000	1.52e+25	4738973684210526	Brown et al., 2011	1.87E+05 (sej/J) * 32.1E+9 (J/m3) = 6.00E+15 (seJ/m3). Enthalpy of gasoline obtained from MIT units and conversions factsheet web.mit.edu/mit_energy
21	Bitumen, at refinery	kg	2940000000000	9.26e+24	3.80994e+12	Rugani et al., 2011	CH - Switzerland
20	Gasoline	J	187000	1.52e+25	147632	Brown et al., 2011
Chemicals
23	Acrylic acid	kg	3550000000000	9.44e+24	4.51271e+12	Arbault et al., 2013
22	Alum coagulant, 48% aluminum sulfate	kg	1180000000000	9.44e+24	1500000000000	Arbault et al., 2013
24	Alum coagulant, 48% aluminum sulfate	kg	1180000000000	9.44e+24	1500000000000	Arbault et al., 2013
146	Alum coagulant, 48% aluminum sulfate	g	1180000000	9.44e+24	1500000000	Arbault et al., 2013
25	Aluminum sulfate, powder, at plant	kg	1990000000000	9.26e+24	2.57883e+12	Rugani et al., 2011
158	Aluminum sulfate, powder, at plant	g	1990000000	9.26e+24	2.57883e+09	Rugani et al., 2011
159	Aluminum sulfate, liquid, SG 1.33	gallon	4030498240000	9.26e+24	5.22311e+12	Rugani et al., 2011	assume 20% powder, see Alum tab
178	Calcium chloride, CaCl2, at plant	kg	101000000000000	9.26e+24	1.30886e+14	Rugani et al., 2011
160	Carbon dioxide liquid, at plant	kg	975000000000	9.26e+24	1.2635e+12	Rugani et al., 2011	RER
33	Chemicals inorganic, at plant	kg	47000000000000	9.26e+24	6.09071e+13	Rugani et al., 2011
32	Chemicals organic, at plant	kg	10600000000000	9.26e+24	1.37365e+13	Rugani et al., 2011
177	Chlorine, liquid, production mix, at plant	kg	85800000000000	9.26e+24	1.11188e+14	Rugani et al., 2011
104	Fluosilicic acid, 22% in H2O, at plant	kg	4130000000000	1.583e+25	3.13076e+12	Rugani et al., 2011; Brandt-Williams, 2002
27	Gaseous chlorine	kg	13100000000000	9.26e+24	1.69762e+13	Campbell & Ohrt, 2009	Table B1.1
92	Glyphosate	kg	28500000000000	9.26e+24	3.6933e+13	Rugani et al., 2011
93	Glyphosate	gallon	1.26211e+14	9.26e+24	1.63556e+14	Rugani et al., 2012	SG of glyphosate is 1.17. 1.26E+14(sej/gallon)=2.85E+13(sej/kg)*1.17(kg/L)*3.785(L/gallon)
30	Hydrofluorosilicic acid, 24%	kg	5782000000000	1.583e+25	4.38307e+12	Rugani et al., 2011; Brandt-Williams, 2002	(H3O)2SiF6. used ratio of fluosilicic acid (22% at plant) SED to phosphoric acid (70% at plant) SED (Rugani et al., 2011) and multiplied by Tr of phosphoric acid (35%) from Brandt-Williams, 2002
110	Iron (III) chloride, 40% in H2O, at plant	kg	54500000000000	9.26e+24	7.06263e+13	Rugani et al., 2011
91	Iron Chloride	kg	3010000000000	9.44e+24	3.82627e+12	Arbault et al., 2013	adapted from Rugani et al., 2011 SED, see discussion in SI
145	Iron Chloride	g	3010000000	9.44e+24	3.82627e+09	Arbault et al., 2013
155	Quicklime, milled, packed, at plant	kg	9850000000000	9.26e+24	1.27646e+13	Rugani et al., 2011
179	Lime	kg	1300000000000	1.2e+25	3400000000000	Brown, 2017	process is similar to cement production
111	Methanol, at plant	kg	1730000000000	9.26e+24	2.2419e+12	Rugani et al., 2011
147	Methanol, at plant	g	1730000000	9.26e+24	2.2419e+09	Rugani et al., 2011
26	Regenerated Activated Carbon	kg	8540000000000	9.44e+24	1.08559e+13	Arbault et al., 2013
118	Sodium Chloride	kg	655000000000	9.44e+24	8.32627e+11	Babic, 2005
132	Sodium Chloride	g	655000000	9.44e+24	8.32627e+08	Babic, 2005
28	Sodium hexametaphosphate, 30%	kg	5670000000000	1.583e+25	4.29817e+12	Brandt-Williams, 2002.	sodium hexametaphosphate is (NaPO3)6. used Tr for Phosphorus acid, 35% P2O5
29	Sodium hydroxide, 50%	kg	5660000000000	9.26e+24	7.33477e+12	Campbell and Ohrt, 2009	table B3.6, adapted from Odum et al., 2000b o. 263
31	Sodium hypochlorite, 15%	kg	2590000000000	9.44e+24	3.29237e+12	Arbault et al., 2013	adapted from Rugani et al., 2011 SED, see discussion in SI
154	Sodium hypochlorite, 15%	l	3108000000000	9.44e+24	3.95085e+12	Arbault et al., 2013	assume specific gravity of 1.2
148	Sodium hypochlorite, 15%	g	2590000000	9.44e+24	3.29237e+09	Arbault et al., 2013	adapted from Rugani et al., 2011 SED, see discussion in SI
112	Sodium hypochlorite, 15% in H2O, at plant	kg	48800000000000	9.26e+24	6.32397e+13	Rugani et al., 2011	see discussion in supporting information S5
Building Materials - Concrete/Concrete Related
169	Cement	kg	440000000000	1.2e+25	440000000000	Brown, 2017
37	Cement	kg	2160000000000	9.44e+24	2.74576e+12	Buranakarn, 1998	see Buranakarn spreadsheet. Coal, Natural Gas and Oil transformities updated from Brown et al., 2011.
38	Cement, unspecified, at plant	kg	6490000000000	9.26e+24	8.41037e+12	Rugani et al., 2011
144	Cement, unspecified, at plant	g	6490000000	9.26e+24	8.41037e+09	Rugani et al., 2011
170	Concrete	kg	51900000000	1.2e+25	51900000000	Brown, 2017
44	Concrete	kg	1810000000000	1.583e+25	1.37208e+12	Pulselli et al., 2008	paper is specifically for concrete
135	Concrete	g	51900000	1.583e+25	3.9343e+07	Pulselli et al., 2008	paper is specifically for concrete
45	Concrete	m³	4887000000000000	1.583e+25	3.70461e+15	Pulselli et al., 2008	paper is specifically for concrete
190	Concrete	m³	124560000000000	1.2e+25	124560000000000	Brown, 2017
46	Concrete	kg	2300000000000	1.52e+25	1.81579e+12	Buranakarn, 1998	see Buranakarn spreadsheet
47	Concrete, exacting, at plant	m³	5160000000000000	9.26e+24	6686825053995680	Rugani et al., 2011	CH-Switzerland
86	Concrete, exacting, at plant	kg	2150000000000	9.26e+24	2.78618e+12	Rugani et al., 2012	CH-Switzerland
48	Concrete, sole plate and foundation, at plant	m³	3670000000000000	9.26e+24	4755939524838013	Rugani et al., 2011	CH-Switzerland
87	Concrete, sole plate and foundation, at plant	kg	1.52917e+12	9.26e+24	1.98164e+12	Rugani et al., 2012	CH-Switzerland
171	Gravel	kg	1200000000	1.2e+25	1210000000	DeVilbiss UEV library
43	Gravel, unspecified, at mine	kg	1310000000000	9.26e+24	1.69762e+12	Rugani et al., 2011
134	Gravel, unspecified, at mine	g	1200000	9.26e+24	1.55508e+06	Rugani et al., 2011
88	Limestone, at mine	g	16400000	1.2e+25	16400000	DeVilbiss UEV library
41	Limestone, at mine	kg	16400000000	1.2e+25	16400000000	DeVilbiss UEV library
191	Limestone, crushed, washed	kg	17200000000	1.2e+25	17200000000	DeVilbiss UEV library
42	Limestone, crushed, washed	kg	5500000000000	9.26e+24	7.12743e+12	Rugani et al., 2011
36	Sand	kg	1120000000000	9.44e+24	1.42373e+12	Odum, 1996, 2000	via Brown and Burakanarn, 2003 Table 1
35	Sand	kg	1690000000	1.2e+25	1690000000	DeVilbiss UEV library
172	Sand, at mine	kg	1300000000000	9.26e+24	1.68467e+12	Rugani et al., 2011
130	Sand, at mine	g	1690000	9.26e+24	2.19006e+06	Rugani et al., 2011
51	Transite	kg	2070000000000	9.44e+24	2.63136e+12	Brown and Buranakarn, 2003	used transformity for cement, table 2
Building Materials - Metals
60	Aluminum, primary Al ingot	kg	17500000000000	1.2e+25	17500000000000	Brown, 2017
59	Aluminum	kg	64400000000000	9.44e+24	8.18644e+13	Almeida et al., 2010	used Tr of aluminum sheets (Table 4)
127	Aluminum	g	64400000000	9.44e+24	8.18644e+10	Almeida et al., 2010	used Tr of aluminum sheets (Table 4)
173	Aluminum, sheet	kg	24700000000000	1.2e+25	24700000000000	Brown, 2017
174	Aluminum, production mix, cast alloy, at plant	kg	20400000000000	9.26e+24	2.64363e+13	Rugani et al., 2011
133	Bronze, at plant	kg	112000000000000	9.26e+24	1.4514e+14	Rugani et al., 2011
137	Bronze, at plant	g	112000000000	9.26e+24	1.4514e+11	Rugani et al., 2011
184	Cast Iron	kg	3070000000000	1.2e+25	3070000000000	Brown, 2017	ecoinvent data
52	Cast iron, at plant	kg	13200000000000	9.26e+24	1.71058e+13	Rugani et al., 2011	cast iron, at plant
136	Cast iron, at plant	g	13200000000	9.26e+24	1.71058e+10	Rugani et al., 2011	cast iron, at plant
58	Chromium steel 18/8, at plant	kg	101000000000000	9.26e+24	1.30886e+14	Rugani et al., 2011
189	Copper, SX-EW, at refinery	kg	9570000000000	1.2e+25	9570000000000	Brown, 2017
50	Copper, SX-EW, at refinery	kg	118000000000000	9.26e+24	1.52916e+14	Rugani et al., 2011
175	Copper	kg	98000000000000	1.583e+25	7.42893e+13	Cohen et al., 2007
56	Electrical Steel	kg	98100000000000	9.26e+24	1.27127e+14	Rugani et al., 2011	steel, electric, chromium steel 18/8, at plant
117	Nickel, 99.5%, at plant	kg	240000000000000	9.26e+24	3.11015e+14	Rugani et al., 2011
131	Nickel, 99.5%, at plant	g	240000000000	9.26e+24	3.11015e+11	Rugani et al., 2011
55	Reinforcing Steel	kg	11000000000000	9.26e+24	1.42549e+13	Rugani et al., 2011
54	Reinforcing steel, at plant	kg	18500000000000	1.2e+25	18500000000000	Brown, 2017	ecoinvent data for rebar, rod, light sections
57	Stainless 18/8 coil	kg	101000000000000	9.26e+24	1.30886e+14	Rugani et al., 2011	chromium steel 18/8, at plant
138	Stainless 18/8 coil	g	101000000000	9.26e+24	1.30886e+11	Rugani et al., 2011	chromium steel 18/8, at plant
185	Steel	kg	2180000000000	1.2e+25	2180000000000	Brown, 2017	italian steel mill inventory
188	Steel, low alloyed	kg	3000000000000	1.2e+25	3000000000000	Brown, 2017	ecoinvent data
53	Steel	kg	14800000000000	9.44e+24	1.88136e+13	Buranakarn, 1998	Table 3-4, updated UEV for pig iron (Rugani et al., 2011) and natural gas (Brown et al., 2011) .
129	Steel	g	14800000000	9.44e+24	1.88136e+10	Buranakarn, 1998	Table 3-4, updated UEV for pig iron (Rugani et al., 2011) and natural gas (Brown et al., 2011) .
Building Materials - Plastics/Plastics Related
71	Extrusion, plastic pipes	kg	612000000000	9.26e+24	7.93089e+11	Rugani et al., 2011
192	HDPE	g	10100000000	1.2e+25	10100000000	Brown, 2017	ecoinvent data
193	HDPE	kg	10100000000000	1.2e+25	10100000000000	Brown, 2017	ecoinvent data
63	HDPE granulate + Extrusion	g	4142000000	9.26e+24	5.3676e+09	Rugani et al., 2011
125	HDPE granulate + Extrusion	kg	4142000000000	9.26e+24	5.3676e+12	Rugani et al., 2011
180	HDPE	g	6370000000	9.44e+24	8.09746e+09	Buranakarn, 1998	Table C-10. updated UEV for iron ore from Cohen et al., 2007 [1.2e10]. Updated UEV for oil fuels from Brown et al., 2011. [1.56e5]
181	HDPE	kg	6370000000000	9.44e+24	8.09746e+12	Buranakarn, 1998	Table C-10. updated UEV for iron ore from Cohen et al., 2007 [1.2e10]. Updated UEV for oil fuels from Brown et al., 2011. [1.56e5]
61	Polyethylene	kg	5810000000000	9.26e+24	7.52916e+12	Rugani et al., 2011
64	Polyethylene, HDPE, granulate, at plant	kg	3530000000000	9.26e+24	4.57451e+12	Rugani et al., 2011
128	Polyethylene, HDPE, granulate, at plant	g	3530000000	9.26e+24	4.57451e+09	Rugani et al., 2011
62	Polyethylene, LDPE, granulate, at plant	kg	3550000000000	9.26e+24	4.60043e+12	Rugani et al., 2011
67	Polypropylene, granulate, at plant	kg	3500000000000	9.26e+24	4.53564e+12	Rugani et al., 2011
126	Polypropylene, granulate, at plant	g	3500000000	9.26e+24	4.53564e+09	Rugani et al., 2011
182	PVC	kg	7400000000000	1.2e+25	7400000000000	Brown, 2017	ecoinvent data
183	PVC	g	7400000000	1.2e+25	7.4e+09	Brown, 2017	ecoinvent data
66	Polyvinylchloride, at regional storage	kg	64700000000000	9.26e+24	8.38445e+13	Rugani et al., 2011
122	Polyvinylchloride, at regional storage	g	64700000000	9.26e+24	8.38445e+10	Rugani et al., 2011
149	Polyvinylfluoride, at plant	kg	130000000000000	9.26e+24	1.68467e+14	Rugani et al., 2011
65	PVC	kg	62800000000000	9.26e+24	8.13823e+13	Rugani et al., 2011	polyvinylchloride, suspension polymerised, at plant
Building Materials - General
49	Bricks	kg	2220000000000	9.44e+24	2.82203e+12	Buranakarn, 1998	conventional fired clay brick Table 3-3
142	Bricks	g	2220000000	9.44e+24	2.82203e+09	Buranakarn, 1998	conventional fired clay brick Table 3-3
34	Building Materials	kg	1810000000000	1.58e+25	1.37468e+12	Pulselli et al., 2008	LCA includes cement, concrete, steel, gravel and polyester, I use just concrete as approximation
39	Excavation/Earthwork	m³	730000000000	9.26e+24	9.46004e+11	Rugani et al., 2011	Arbault et al., 2013 use this value as a proxi from Rugani et al., 2011
40	Excavation, hydraulic digger	m³	716000000000	9.26e+24	9.27862e+11	Rugani et al., 2011
121	Geomembrane	g	6370000000	9.44e+24	8.09746e+09	Arias and Brown, 2009	assumed made of HDPE, following Arias and Brown (2009) used updated UEV from Buranakarn, 1998
68	Glass fiber, at plant	kg	52900000000000	9.26e+24	6.85529e+13	Rugani et al., 2011
124	Pumps	g	4100000000	9.44e+24	5.21186e+09	Buranakarn, 1998
70	Rock wool, packed, at plant	kg	3670000000000	9.26e+24	4.75594e+12	Rugani et al., 2011
69	Synthetic rubber	kg	15200000000000	9.26e+24	1.96976e+13	Rugani et al., 2011
Pumps and Motors
156	Motors	kg	6.29173e+13	1.2e+25	6.29173e+13	calculated	weighted average, see Mill Creek WWTP infrastructure calculations
157	Pumps	kg	2.84838e+13	1.2e+25	2.84838e+13	calculated	weighted average, 90% cast iron, 10% stainless, see Mill Creek WWTP infrastructure calculations
Transportation/Heavy Equipment
73	Barge Transport	tkm	7.2716e+10	9.44e+24	9.24356e+10	Buranakarn, 1998.	Table E-3.
99	Hydraulic Digger	unit	2.31e+17	9.26e+24	2.99352e+17	Rugani et al., 2011
100	Hydraulic Digger	5 unit	1.155e+18	9.26e+24	1.49676e+18	Rugani et al., 2011
101	Mowing, by motor mower	ha	52800000000000	9.26e+24	6.84233e+13	Rugani et al., 2011
98	Operation, lorry 2.5-16t, fleet average	vkm	585000000000	9.26e+24	7.58099e+11	Rugani et al., 2011
74	Rail Transport	tkm	3.15103e+10	9.44e+24	4.00554e+10	Buranakarn, 1998.	Table E-2.
76	Transport, freight, rail	tkm	155000000000	9.26e+24	2.00864e+11	Rugani et al., 2011	CH - Switzerland
75	Transport, lorry 28t	tkm	628000000000	9.26e+24	8.13823e+11	Rugani et al., 2011	CH - Switzerland
72	Truck Transport	tkm	5.99751e+11	9.44e+24	7.62396e+11	Buranakarn, 1998.	Table E-1.
Disposal
79	Disposal, building, bitumen sheet, to final disposal	kg	1010000000000	9.26e+24	1.30886e+12	Rugani et al., 2011
81	Disposal, building, concrete, not reinforced, to final disposal	kg	169000000000	9.26e+24	2.19006e+11	Rugani et al., 2011
80	Disposal, building, mineral wool, to final disposal	kg	164000000000	9.26e+24	2.12527e+11	Rugani et al., 2011
78	Disposal, building, polyethylene/polypropylene products, to final disposal	kg	220000000000	9.26e+24	2.85097e+11	Rugani et al., 2011
77	Disposal, building, reinforced concrete, to sorting plant	kg	171000000000	9.26e+24	2.21598e+11	Rugani et al., 2011
83	Disposal, polyethylene, .4% water, to municipal incineration	kg	214000000000	9.26e+24	2.77322e+11	Rugani et al., 2011
82	Disposal, polyvinylchloride, .2% water, to minicipal incineration	kg	40900000000000	9.26e+24	5.30022e+13	Rugani et al., 2011
84	Disposal, rubber, unspecified 0% water, to municipal incineration	kg	2060000000000	9.26e+24	2.66955e+12	Rugani et al., 2011
Societal Flows
102	Food Consumption	cap	6011363636363636	9.44e+24	7641563944530045	Johansson et al., 2000	Total emergy consumption of Sweden in 1996 5.29E22(sej/yr), total population 8.8E6
105	Food Consumption	J	1.45234e+06	9.44e+24	1.84619e+06	Johansson et al., 2000	Assume per capita (daily) calorie intake is 2700 kcal/cap/d (USDA 2010), 4200 J/kcal
Labor
85	Labor	$	2500000000000	1.52e+25	1.97368e+12	NEAD	Middle estimates for labor costs, Table 4
151	Labor	J	10900000	9.44e+24	1.38559e+07	Brown and Bardi, 2001. Folio 3	see notes to Table 6
123	Money	SEK	215000000000	9.44e+24	2.73305e+11	Lagerberg et al, 1999	via Geber and Bjorklund, 2001

[truncated: 1 more sheets: WQ]
